# Supplementary material for: 1,4-Bis(methyl­sulfan­yl)naphthalene
Source: Acta Crystallogr Sect E Struct Rep Online. 2009 May 23;65(Pt 6):o1376. doi: 10.1107/S1600536809018650 (PMC2969593; doi:10.1107/S1600536809018650)
Supplement: Supplementary file 1 [file e-65-o1376-sup1.cif]

##############################################################################
###                                                                        ###
###        Electronic paper (Acta Crystallographica Section E)             ###
###                                                                        ###
##############################################################################
#                                                                            #
# This CIF contains the data in a paper accepted for publication in Acta     #
# Crystallographica Section E. It conforms to the requirements of Notes      #
# for Authors for Section E, and has been peer reviewed under the auspices   #
# of the IUCr Commission on Journals.                                        #
#                                                                            #
# Full details of the Crystallographic Information File format               #
# are given in the paper "The Crystallographic Information File (CIF):       #
# a New Standard Archive File for Crystallography" by S. R. Hall, F. H.      #
# Allen and I. D. Brown [Acta Cryst. (1991), A47, 655-685].                  #
#                                                                            #
# The current version of the core CIF dictionary is obtainable from          #
# ftp://ftp.iucr.org/pub/cif_core.dic. The current version number is 2.4.    #
#                                                                            #
# Software is freely available for graphical display of the structure(s) in  #
# this CIF.  For information consult the CIF home page http://www.iucr.org/  #
# cif/home.html                                                              #
#                                                                            #
# This file may be used for bona fide research purposes within the           #
# scientific community so long as proper attribution is given to the journal # 
# article from which it was obtained.                                        #
#                                                                            #
##############################################################################
                                             
data_global
_audit_creation_method     'PLATON <TABLE ACC> option'
_journal_date_recd_electronic     2009-04-28
_journal_date_accepted     2009-05-17
_journal_name_full     'Acta Crystallographica, Section E'
_journal_year     2009
_journal_volume     65
_journal_issue      6
_journal_page_first     o1376
_journal_page_last     o1376
_journal_paper_category     QO
_journal_coeditor_code     HB2962
_publ_contact_author_name     'Dr Mehmet Akkurt'
_publ_contact_author_address
;
Department of Physics
Faculty of Arts and Sciences
Erciyes University
38039 Kayseri
Turkey
;
_publ_contact_author_email     akkurt@erciyes.edu.tr
_publ_contact_author_fax     '+90-352-4374933'
_publ_contact_author_phone     '+90-352-4374901 ext. 33106'
_publ_section_title
;
1,4-Bis(methylsulfanyl)naphthalene
;
loop_
    _publ_author_name
    _publ_author_address
    '\'Ismail \,Celik'
;
Department of Physics
Faculty of Arts and Sciences
Cumhuriyet University
06532 Sivas
Turkey
;
    'Mehmet Akkurt'
;
Department of Physics
Faculty of Arts and Sciences
Erciyes University
38039 Kayseri
Turkey
;
    'Ay\,seg\"ul \,Senocak'
;
Department of Chemistry
Faculty of Arts and Sciences
Gaziosmanpa\,sa University
60240 Tokat
Turkey
;
    'Osman \,Cakmak'
;
Department of Chemistry
Faculty of Arts and Sciences
Gaziosmanpa\,sa University
60240 Tokat
Turkey
;
    'Laura Torre-Fern\'andez'
;
Departamento Qu\'imica F\'isica y Anal\'itica
Facultad de Qu\'imica
Universidad Oviedo
C/ Juli\'an Claver\'ia, 8
33006 Oviedo (Asturias)
Spain
;
    'Santiago Garc\'ia-Granda'
;
Departamento Qu\'imica F\'isica y Anal\'itica
Facultad de Qu\'imica
Universidad Oviedo
C/ Juli\'an Claver\'ia, 8
33006 Oviedo (Asturias)
Spain
;
data_I
_chemical_name_systematic
;
1,4-Bis(methylsulfanyl)naphthalene
;
_chemical_name_common     ?
_chemical_formula_moiety     'C12 H12 S2'
_chemical_formula_sum     'C12 H12 S2'
_chemical_formula_structural     ?
_chemical_formula_iupac     'C12 H12 S2'
_chemical_formula_weight     220.34
_chemical_melting_point     ?
_symmetry_cell_setting     monoclinic
_symmetry_space_group_name_H-M     'P 21/c'
_symmetry_space_group_name_Hall     '-P 2ybc'
loop_
    _symmetry_equiv_pos_site_id
    _symmetry_equiv_pos_as_xyz
    1 x,y,z
    2 -x,1/2+y,1/2-z
    3 -x,-y,-z
    4 x,1/2-y,1/2+z
_cell_length_a     15.203(3)
_cell_length_b     10.246(2)
_cell_length_c     7.1750(14)
_cell_angle_alpha     90
_cell_angle_beta     99.43(3)
_cell_angle_gamma     90
_cell_volume     1102.6(4)
_cell_formula_units_Z     4
_cell_measurement_reflns_used     40396
_cell_measurement_theta_min     1.00
_cell_measurement_theta_max     27.00
_cell_measurement_temperature     153
_cell_special_details
;
;
_exptl_crystal_description     prism
_exptl_crystal_colour     colourless
_exptl_crystal_size_max     0.11
_exptl_crystal_size_mid     0.08
_exptl_crystal_size_min     0.02
_exptl_crystal_size_rad     ?
_exptl_crystal_density_diffrn     1.327
_exptl_crystal_density_meas     ?
_exptl_crystal_density_method     'not measured'
_exptl_crystal_F_000     464
_exptl_absorpt_coefficient_mu     0.439
_exptl_absorpt_correction_type     refdelf
_exptl_absorpt_process_details     '(XABS2; Parkin <i>et al.</i>,  1995)'
_exptl_absorpt_correction_T_min     0.832
_exptl_absorpt_correction_T_max     0.991
_exptl_special_details
;
Cubic fit to sin(theta)/lambda - 24 parameters
;
_diffrn_ambient_temperature     153(2)
_diffrn_radiation_type     'synchrotron'
_diffrn_radiation_wavelength     0.75140
_diffrn_radiation_source     'sealed tube'
_diffrn_radiation_monochromator     graphite
_diffrn_measurement_device_type     'Bruker P4'
_diffrn_measurement_method     \w
_diffrn_detector_area_resol_mean     ?
_diffrn_reflns_number     5197
_diffrn_reflns_av_R_equivalents     0.0192
_diffrn_reflns_av_sigmaI/netI     0.0243
_diffrn_reflns_theta_min     2.55
_diffrn_reflns_theta_max     33.79
_diffrn_reflns_theta_full     27.00
_diffrn_measured_fraction_theta_max     0.803
_diffrn_measured_fraction_theta_full     0.971
_diffrn_reflns_limit_h_min     -20
_diffrn_reflns_limit_h_max     20
_diffrn_reflns_limit_k_min     -14
_diffrn_reflns_limit_k_max     14
_diffrn_reflns_limit_l_min     -9
_diffrn_reflns_limit_l_max     0
_diffrn_reflns_reduction_process
;
;
_diffrn_standards_number     0
_diffrn_standards_interval_count     0
_diffrn_standards_interval_time     .
_diffrn_standards_decay_%     0
_refine_special_details
;
Refinement on <i>F</i>^2^ for ALL reflections except those flagged by the user
for potential systematic errors. Weighted <i>R</i>-factors <i>wR</i> and all
goodnesses of fit <i>S</i> are based on <i>F</i>^2^, conventional
<i>R</i>-factors <i>R</i> are based on <i>F</i>, with <i>F</i> set to zero for
negative <i>F</i>^2^. The observed criterion of <i>F</i>^2^ > \s(<i>F</i>^2^)
is used only for calculating -<i>R</i>-factor-obs <i>etc</i>. and is not
relevant to the choice of reflections for refinement. <i>R</i>-factors based
on <i>F</i>^2^ are statistically about twice as large as those based on
<i>F</i>, and <i>R</i>-factors based on ALL data will be even larger.
;
_reflns_number_total     3013
_reflns_number_gt     2619
_reflns_threshold_expression     I>2\s(I)
_refine_ls_structure_factor_coef     Fsqd
_refine_ls_matrix_type     full
_refine_ls_R_factor_all     0.0413
_refine_ls_R_factor_gt     0.0355
_refine_ls_wR_factor_gt     0.1046
_refine_ls_wR_factor_ref     0.1090
_refine_ls_goodness_of_fit_ref     1.069
_refine_ls_restrained_S_all     1.069
_refine_ls_number_reflns     3013
_refine_ls_number_parameters     127
_refine_ls_number_restraints     0
_refine_ls_number_constraints     ?
_refine_ls_hydrogen_treatment     constr
_refine_ls_weighting_scheme     calc
_refine_ls_weighting_details
            'w = 1/[\S^2^(Fo^2^)+(0.0553P)^2^+0.1466P] where P=(Fo^2^+2Fc^2^)/3'
_atom_sites_solution_hydrogens     geom
_atom_sites_solution_primary     direct
_atom_sites_solution_secondary     difmap
_refine_ls_shift/su_max     0.001
_refine_ls_shift/su_mean     0.000
_refine_diff_density_max     0.249
_refine_diff_density_min     -0.252
_refine_ls_extinction_method     none
_refine_ls_abs_structure_details     ?
_refine_ls_abs_structure_Flack     .
loop_
    _atom_type_symbol
    _atom_type_description
    _atom_type_scat_dispersion_real
    _atom_type_scat_dispersion_imag
    _atom_type_scat_source
    S S ? ? 'International Tables Vol C Tables 4.2.6.8 and 6.1.1.4'
    H H ? ? 'International Tables Vol C Tables 4.2.6.8 and 6.1.1.4'
    C C ? ? 'International Tables Vol C Tables 4.2.6.8 and 6.1.1.4'
_computing_data_collection     'XSCANS (Bruker, 1996)'
_computing_cell_refinement     'SCALEPACK (Otwinowski & Minor, 1997)'
_computing_data_reduction
;
DENZO (Otwinowski & Minor, 1997) and SCALEPACK (Otwinowski & Minor,
1997)
;
_computing_structure_solution
                     'direct methods using SIR2004 (Burla <i>et al.</i>,  2005)'
_computing_structure_refinement     'SHELXL97 (Sheldrick, 2008)'
_computing_molecular_graphics     'ORTEP-3 for Windows (Farrugia, 1997)'
_computing_publication_material     'WinGX (Farrugia, 1999)'
loop_
    _atom_site_type_symbol
    _atom_site_label
    _atom_site_fract_x
    _atom_site_fract_y
    _atom_site_fract_z
    _atom_site_U_iso_or_equiv
    _atom_site_thermal_displace_type
    _atom_site_calc_flag
    _atom_site_refinement_flags
    _atom_site_occupancy
    S S1 0.90863(2) -0.04680(4) 0.76728(6) 0.0671(2) Uani . . 1.000
    S S2 0.53023(2) -0.06992(3) 0.23860(5) 0.05580(10)
                                                     Uani . . 1.000
    C C1 0.85913(9) 0.07840(13) 0.3828(2) 0.0578(4) Uani . . 1.000
    C C2 0.84525(11) 0.14096(16) 0.2131(2) 0.0700(5) Uani . . 1.000
    C C3 0.76299(11) 0.13355(17) 0.0952(2) 0.0714(5) Uani . . 1.000
    C C4 0.69472(10) 0.06351(14) 0.1496(2) 0.0592(4) Uani . . 1.000
    C C5 0.70573(8) -0.00085(11) 0.32680(17) 0.0468(3) Uani . . 1.000
    C C6 0.63478(8) -0.07293(11) 0.38797(18) 0.0469(3) Uani . . 1.000
    C C7 0.65018(9) -0.13631(14) 0.55763(19) 0.0562(4) Uani . . 1.000
    C C8 0.73388(9) -0.13004(14) 0.67599(19) 0.0585(4) Uani . . 1.000
    C C9 0.80296(8) -0.05983(12) 0.62517(19) 0.0511(4) Uani . . 1.000
    C C10 0.79008(8) 0.00626(11) 0.44685(18) 0.0478(3) Uani . . 1.000
    C C11 0.90238(12) -0.15800(18) 0.9562(3) 0.0818(6) Uani . . 1.000
    C C12 0.46292(9) -0.17829(14) 0.3515(2) 0.0625(4) Uani . . 1.000
    H H1 0.91490 0.08300 0.45830 0.0690 Uiso calc R 1.000
    H H2 0.89120 0.18910 0.17560 0.0840 Uiso calc R 1.000
    H H3 0.75440 0.17620 -0.02070 0.0860 Uiso calc R 1.000
    H H4 0.64030 0.05810 0.06910 0.0710 Uiso calc R 1.000
    H H7 0.60450 -0.18460 0.59600 0.0670 Uiso calc R 1.000
    H H8 0.74230 -0.17440 0.79060 0.0700 Uiso calc R 1.000
    H H11A 0.95780 -0.15720 1.04240 0.1230 Uiso calc R 1.000
    H H11B 0.89100 -0.24440 0.90620 0.1230 Uiso calc R 1.000
    H H11C 0.85490 -0.13220 1.02170 0.1230 Uiso calc R 1.000
    H H12A 0.40410 -0.18270 0.27870 0.0940 Uiso calc R 1.000
    H H12B 0.45940 -0.14650 0.47600 0.0940 Uiso calc R 1.000
    H H12C 0.48920 -0.26370 0.36040 0.0940 Uiso calc R 1.000
loop_
    _atom_site_aniso_label
    _atom_site_aniso_U_11
    _atom_site_aniso_U_22
    _atom_site_aniso_U_33
    _atom_site_aniso_U_12
    _atom_site_aniso_U_13
    _atom_site_aniso_U_23
    S1 0.0534(2) 0.0744(3) 0.0682(3) -0.0142(2) -0.0060(2) 0.0043(2)
    S2 0.0519(2) 0.0567(2) 0.0553(2) -0.00280(10)
                                                -0.00200(10)
                                                           0.00510(10)
    C1 0.0503(7) 0.0558(7) 0.0691(8) -0.0030(5) 0.0149(6) 0.0008(6)
    C2 0.0643(8) 0.0693(9) 0.0818(10) -0.0055(7) 0.0280(7) 0.0134(7)
    C3 0.0707(9) 0.0773(10) 0.0696(9) 0.0035(7) 0.0212(7) 0.0236(8)
    C4 0.0578(7) 0.0612(7) 0.0593(8) 0.0062(5) 0.0117(6) 0.0111(6)
    C5 0.0494(6) 0.0417(5) 0.0504(6) 0.0037(4) 0.0116(4) 0.0001(4)
    C6 0.0453(6) 0.0447(5) 0.0497(6) 0.0001(4) 0.0047(4) -0.0012(4)
    C7 0.0490(6) 0.0610(7) 0.0571(7) -0.0094(5) 0.0043(5) 0.0098(6)
    C8 0.0540(7) 0.0660(8) 0.0528(7) -0.0088(6) 0.0007(5) 0.0117(6)
    C9 0.0473(6) 0.0505(6) 0.0537(7) -0.0036(5) 0.0031(5) -0.0019(5)
    C10 0.0484(6) 0.0411(5) 0.0550(6) 0.0002(4) 0.0115(5) -0.0026(5)
    C11 0.0770(10) 0.0848(11) 0.0728(10) -0.0151(9) -0.0198(8) 0.0164(8)
    C12 0.0536(7) 0.0643(8) 0.0667(8) -0.0097(6) 0.0017(6) 0.0023(6)
_geom_special_details
;
Bond distances, angles <i>etc</i>. have been calculated using the rounded
fractional coordinates. All su's are estimated from the variances of the
(full) variance-covariance matrix. The cell e.s.d.'s are taken into account in
the estimation of distances, angles and torsion angles
;
loop_
    _geom_bond_atom_site_label_1
    _geom_bond_atom_site_label_2
    _geom_bond_site_symmetry_1
    _geom_bond_site_symmetry_2
    _geom_bond_distance
    _geom_bond_publ_flag
    S1 C9 . . 1.7611(14) no
    S1 C11 . . 1.785(2) no
    S2 C6 . . 1.7657(13) no
    S2 C12 . . 1.7911(15) no
    C1 C2 . . 1.362(2) no
    C1 C10 . . 1.4204(19) no
    C2 C3 . . 1.392(2) no
    C3 C4 . . 1.370(2) no
    C4 C5 . . 1.4176(19) no
    C5 C6 . . 1.4341(17) no
    C5 C10 . . 1.4247(18) no
    C6 C7 . . 1.3656(19) no
    C7 C8 . . 1.411(2) no
    C8 C9 . . 1.3707(19) no
    C9 C10 . . 1.4324(18) no
    C1 H1 . . 0.9300 no
    C2 H2 . . 0.9300 no
    C3 H3 . . 0.9300 no
    C4 H4 . . 0.9300 no
    C7 H7 . . 0.9300 no
    C8 H8 . . 0.9300 no
    C11 H11A . . 0.9600 no
    C11 H11B . . 0.9600 no
    C11 H11C . . 0.9600 no
    C12 H12A . . 0.9600 no
    C12 H12B . . 0.9600 no
    C12 H12C . . 0.9600 no
loop_
    _geom_contact_atom_site_label_1
    _geom_contact_atom_site_label_2
    _geom_contact_distance
    _geom_contact_site_symmetry_1
    _geom_contact_site_symmetry_2
    _geom_contact_publ_flag
    S2 S2 3.6864(9) . 3_655 no
loop_
    _geom_angle_atom_site_label_1
    _geom_angle_atom_site_label_2
    _geom_angle_atom_site_label_3
    _geom_angle_site_symmetry_1
    _geom_angle_site_symmetry_2
    _geom_angle_site_symmetry_3
    _geom_angle
    _geom_angle_publ_flag
    C9 S1 C11 . . . 103.55(8) no
    C6 S2 C12 . . . 103.82(7) no
    C2 C1 C10 . . . 121.32(14) no
    C1 C2 C3 . . . 120.65(15) no
    C2 C3 C4 . . . 120.16(14) no
    C3 C4 C5 . . . 121.03(14) no
    C4 C5 C6 . . . 121.99(12) no
    C4 C5 C10 . . . 118.74(12) no
    C6 C5 C10 . . . 119.27(11) no
    S2 C6 C5 . . . 116.91(10) no
    S2 C6 C7 . . . 123.72(10) no
    C5 C6 C7 . . . 119.34(12) no
    C6 C7 C8 . . . 121.39(13) no
    C7 C8 C9 . . . 121.24(13) no
    S1 C9 C8 . . . 123.49(11) no
    S1 C9 C10 . . . 117.36(10) no
    C8 C9 C10 . . . 119.15(12) no
    C1 C10 C5 . . . 118.08(12) no
    C1 C10 C9 . . . 122.34(12) no
    C5 C10 C9 . . . 119.58(11) no
    C2 C1 H1 . . . 119.00 no
    C10 C1 H1 . . . 119.00 no
    C1 C2 H2 . . . 120.00 no
    C3 C2 H2 . . . 120.00 no
    C2 C3 H3 . . . 120.00 no
    C4 C3 H3 . . . 120.00 no
    C3 C4 H4 . . . 120.00 no
    C5 C4 H4 . . . 119.00 no
    C6 C7 H7 . . . 119.00 no
    C8 C7 H7 . . . 119.00 no
    C7 C8 H8 . . . 119.00 no
    C9 C8 H8 . . . 119.00 no
    S1 C11 H11A . . . 109.00 no
    S1 C11 H11B . . . 109.00 no
    S1 C11 H11C . . . 109.00 no
    H11A C11 H11B . . . 110.00 no
    H11A C11 H11C . . . 109.00 no
    H11B C11 H11C . . . 109.00 no
    S2 C12 H12A . . . 109.00 no
    S2 C12 H12B . . . 109.00 no
    S2 C12 H12C . . . 109.00 no
    H12A C12 H12B . . . 109.00 no
    H12A C12 H12C . . . 109.00 no
    H12B C12 H12C . . . 109.00 no
loop_
    _geom_torsion_atom_site_label_1
    _geom_torsion_atom_site_label_2
    _geom_torsion_atom_site_label_3
    _geom_torsion_atom_site_label_4
    _geom_torsion_site_symmetry_1
    _geom_torsion_site_symmetry_2
    _geom_torsion_site_symmetry_3
    _geom_torsion_site_symmetry_4
    _geom_torsion
    _geom_torsion_publ_flag
    C11 S1 C9 C8 . . . . 7.08(14) no
    C11 S1 C9 C10 . . . . -172.38(11) no
    C12 S2 C6 C5 . . . . 175.91(10) no
    C12 S2 C6 C7 . . . . -5.94(13) no
    C10 C1 C2 C3 . . . . -1.4(2) no
    C2 C1 C10 C5 . . . . 1.0(2) no
    C2 C1 C10 C9 . . . . -179.70(14) no
    C1 C2 C3 C4 . . . . 0.4(2) no
    C2 C3 C4 C5 . . . . 0.9(2) no
    C3 C4 C5 C6 . . . . 178.97(14) no
    C3 C4 C5 C10 . . . . -1.3(2) no
    C4 C5 C6 S2 . . . . -3.80(16) no
    C4 C5 C6 C7 . . . . 177.96(13) no
    C10 C5 C6 S2 . . . . 176.43(9) no
    C10 C5 C6 C7 . . . . -1.81(18) no
    C4 C5 C10 C1 . . . . 0.28(18) no
    C4 C5 C10 C9 . . . . -179.02(12) no
    C6 C5 C10 C1 . . . . -179.94(12) no
    C6 C5 C10 C9 . . . . 0.76(17) no
    S2 C6 C7 C8 . . . . -176.70(11) no
    C5 C6 C7 C8 . . . . 1.4(2) no
    C6 C7 C8 C9 . . . . 0.1(2) no
    C7 C8 C9 S1 . . . . 179.38(11) no
    C7 C8 C9 C10 . . . . -1.2(2) no
    S1 C9 C10 C1 . . . . 0.93(17) no
    S1 C9 C10 C5 . . . . -179.80(10) no
    C8 C9 C10 C1 . . . . -178.56(13) no
    C8 C9 C10 C5 . . . . 0.71(18) no
loop_
    _geom_hbond_atom_site_label_D
    _geom_hbond_atom_site_label_H
    _geom_hbond_atom_site_label_A
    _geom_hbond_site_symmetry_A
    _geom_hbond_distance_DH
    _geom_hbond_distance_HA
    _geom_hbond_distance_DA
    _geom_hbond_angle_DHA
    _geom_hbond_publ_flag
    C1 H1 S1 . 0.93 2.60 3.0235(16) 108 no
    C4 H4 S2 . 0.93 2.58 3.0090(17) 108 no
