# Supplementary material for: 1,4-Bis(methyl­sulfan­yl)naphthalene
Source: Acta Crystallogr Sect E Struct Rep Online. 2009 May 23;65(Pt 6):o1376. doi: 10.1107/S1600536809018650 (PMC2969593; doi:10.1107/S1600536809018650)
Supplement: Supplementary file 2 [file e-65-o1376-Isup2.hkl]

#
# h,k,l, Fc-squared, Fo-squared, sigma(Fo-squared) and status flag
#
data_I
_shelx_title ' AG_1_merge in P2(1)/c'
_shelx_refln_list_code          4
_shelx_F_calc_maximum       56.23
_exptl_crystal_F_000       464.00
_reflns_d_resolution_high  0.6755
 
loop_
 _symmetry_equiv_pos_as_xyz
 'x, y, z'
 '-x, y+1/2, -z+1/2'
 '-x, -y, -z'
 'x, -y-1/2, z-1/2'
 
_cell_length_a    15.2030
_cell_length_b    10.2460
_cell_length_c     7.1750
_cell_angle_alpha  90.000
_cell_angle_beta   99.434
_cell_angle_gamma  90.000
 
_shelx_F_squared_multiplier     1.000
 
loop_
 _refln_index_h
 _refln_index_k
 _refln_index_l
 _refln_F_squared_calc
 _refln_F_squared_meas
 _refln_F_squared_sigma
 _refln_observed_status
   2   0   0      539.84      467.09     10.75 o
   4   0   0       58.07       61.14      1.39 o
   6   0   0      119.85      123.05      2.64 o
   7   0   0     1212.06     1115.74     21.79 o
   8   0   0       35.69       36.92      1.05 o
   9   0   0      368.49      321.07      6.19 o
  10   0   0       62.25       62.64      1.45 o
  11   0   0     1380.17     1377.83     20.09 o
  12   0   0      109.57       98.20      2.11 o
  13   0   0      415.45      440.95      7.31 o
  14   0   0       24.09       24.36      0.76 o
  15   0   0        8.61       10.25      0.45 o
  16   0   0      419.25      472.75      8.82 o
  17   0   0        0.06       -0.11      0.21 o
  18   0   0      240.80      285.16      8.10 o
  19   0   0       36.87       35.61      1.55 o
  20   0   0        8.75        6.39      0.50 o
   1   1   0      317.32      232.73      3.55 o
   2   1   0       91.15       78.48      2.73 o
   3   1   0     1036.83      718.16     24.41 o
   4   1   0     1405.80     1239.43     42.55 o
   5   1   0       38.29       31.69      1.10 o
   6   1   0       58.70       64.58      1.89 o
   7   1   0      124.06      115.28      4.63 o
   8   1   0      709.49      686.92      9.34 o
   9   1   0       13.18       11.28      0.38 o
  10   1   0      341.93      310.00      8.30 o
  11   1   0       41.53       40.37      0.73 o
  12   1   0      230.68      228.46      2.88 o
  13   1   0       49.84       48.90      0.96 o
  14   1   0       28.51       26.77      0.63 o
  15   1   0       21.84       24.69      0.55 o
  16   1   0        0.02        0.20      0.22 o
  17   1   0        0.04        0.50      0.23 o
  18   1   0        3.79        4.74      0.50 o
  19   1   0        3.02        3.23      0.56 o
  20   1   0        0.07       -0.02      0.34 o
   1   2   0       64.00       50.01      0.74 o
   2   2   0      307.54      290.63      9.69 o
   3   2   0      247.50      196.71      5.56 o
   4   2   0       10.84       11.21      0.38 o
   5   2   0     1216.19     1040.46     21.97 o
   6   2   0        0.77        0.14      0.12 o
   7   2   0      469.68      430.07      7.90 o
   8   2   0      189.63      197.66      3.01 o
   9   2   0       82.61       70.60      1.18 o
  10   2   0      630.02      609.80     12.67 o
  11   2   0      270.50      261.19      3.59 o
  12   2   0      103.48      101.61      1.45 o
  13   2   0       97.02      104.40      1.52 o
  14   2   0        1.57        1.92      0.22 o
  15   2   0        1.68        1.45      0.20 o
  16   2   0       80.67       84.54      1.70 o
  17   2   0        3.80        4.42      0.27 o
  18   2   0       82.48       87.63      1.92 o
  19   2   0       10.54        9.37      0.44 o
   1   3   0      686.22      573.03      8.82 o
   2   3   0      215.57      202.60      4.36 o
   4   3   0       53.36       44.94      0.75 o
   5   3   0     1385.06     1223.29     33.46 o
   6   3   0       56.77       42.62      0.82 o
   7   3   0       99.64      105.02      5.17 o
   8   3   0     3161.92     3326.51    106.96 o
   9   3   0       68.02       61.58      1.08 o
  10   3   0     1564.73     1427.50     20.83 o
  11   3   0      281.77      280.91      4.27 o
  12   3   0      131.88      134.07      1.90 o
  13   3   0      212.28      216.10      3.28 o
  14   3   0       10.31       11.81      0.34 o
  15   3   0       57.16       67.09      1.10 o
  16   3   0        0.39       -0.03      0.30 o
  17   3   0        0.76       -0.08      0.21 o
  18   3   0        3.32        3.22      0.28 o
  19   3   0       24.32       20.76      0.67 o
   0   4   0     1159.25     1081.70     24.92 o
   1   4   0      179.89      162.51      2.39 o
   2   4   0        9.70        6.92      0.34 o
   3   4   0       28.47       22.73      0.77 o
   4   4   0        9.81       16.63      0.36 o
   5   4   0       12.03       11.92      0.63 o
   6   4   0       59.88       51.48      0.86 o
   7   4   0       32.30       31.78      0.63 o
   8   4   0      298.71      297.70      7.24 o
   9   4   0       21.59       20.97      1.66 o
  10   4   0      887.76      891.47     14.61 o
  11   4   0        3.97        4.49      0.19 o
  12   4   0       27.75       31.16      0.62 o
  13   4   0        0.90        0.66      0.20 o
  14   4   0        2.98        3.49      0.38 o
  15   4   0       21.61       23.09      1.03 o
  16   4   0        0.08       -0.24      0.24 o
  17   4   0        6.47        5.98      0.35 o
  18   4   0        1.19        1.12      0.22 o
  19   4   0        0.00       -0.47      0.80 o
   1   5   0      262.02      255.12      3.40 o
   2   5   0      439.62      435.25      5.56 o
   3   5   0     1297.93     1226.71     16.54 o
   4   5   0      746.39      792.34     18.69 o
   5   5   0      715.32      640.93      9.50 o
   6   5   0       91.65       68.73      2.40 o
   7   5   0       70.02       67.29      1.79 o
   8   5   0     1276.89     1278.27     27.81 o
   9   5   0        7.53        8.77      0.26 o
  10   5   0      528.43      523.12      5.74 o
  11   5   0      119.26      116.98      1.77 o
  12   5   0       12.45       13.57      0.35 o
  13   5   0      149.88      153.13      2.83 o
  14   5   0       53.08       56.08      1.35 o
  15   5   0       24.71       27.92      0.64 o
  16   5   0        0.12        0.30      0.27 o
  17   5   0        0.69        1.26      0.32 o
  18   5   0        3.62        4.53      0.45 o
   0   6   0      133.94      133.49      2.76 o
   1   6   0      265.55      255.49      9.35 o
   2   6   0      636.90      628.24     14.44 o
   3   6   0      124.56      123.93      1.82 o
   4   6   0        4.63       10.36      0.39 o
   5   6   0       78.19       70.08      1.14 o
   6   6   0      151.67      143.79      3.11 o
   7   6   0       44.45       43.67      1.80 o
   8   6   0        6.60        8.32      0.24 o
   9   6   0       18.51       18.32      0.51 o
  10   6   0       33.61       36.92      0.71 o
  11   6   0       27.67       30.25      0.64 o
  12   6   0       12.57       11.18      0.38 o
  13   6   0       49.70       52.26      0.90 o
  14   6   0        5.36        7.09      0.28 o
  15   6   0       30.49       30.94      0.68 o
  16   6   0        0.18       -0.01      0.29 o
  17   6   0        2.47        2.39      0.43 o
  18   6   0       52.37       40.10      6.93 o
   1   7   0       53.57       47.13      1.17 o
   2   7   0      553.48      557.40      6.06 o
   3   7   0      214.06      201.01      2.57 o
   4   7   0       88.68       78.96      1.24 o
   5   7   0        0.00        0.14      0.13 o
   6   7   0        1.35        1.25      0.17 o
   7   7   0      155.82      151.69      3.46 o
   8   7   0       94.16       96.53      1.32 o
   9   7   0      114.27      112.68      1.65 o
  10   7   0        2.00        2.02      0.20 o
  11   7   0        0.75        0.82      0.19 o
  12   7   0        9.60       10.54      0.45 o
  13   7   0       52.84       54.13      1.56 o
  14   7   0       20.93       21.25      0.92 o
  15   7   0       10.26       10.59      0.39 o
  16   7   0        0.05        0.04      0.35 o
  17   7   0        0.04       -0.38      0.38 o
   0   8   0      527.75      497.93      8.19 o
   1   8   0       98.27       98.51      2.81 o
   2   8   0      841.68      901.05     23.32 o
   3   8   0      230.53      235.51      2.90 o
   4   8   0        9.44       13.04      0.33 o
   5   8   0      203.17      190.21      4.57 o
   6   8   0        7.43        7.60      0.58 o
   7   8   0      103.14       96.22      1.48 o
   8   8   0       14.46       17.73      0.41 o
   9   8   0        7.95        9.24      0.29 o
  10   8   0        4.27        4.11      0.22 o
  11   8   0       95.17      102.66      2.45 o
  12   8   0        5.04        5.27      0.26 o
  13   8   0       79.64       84.38      1.38 o
  14   8   0       39.28       41.38      1.10 o
  15   8   0       14.55       14.04      0.50 o
  16   8   0        5.75        4.27      0.44 o
   1   9   0        3.88        3.92      0.20 o
   2   9   0       47.52       52.22      0.89 o
   3   9   0        2.69        2.05      0.18 o
   4   9   0      191.69      211.94      2.69 o
   5   9   0       41.50       43.11      1.08 o
   6   9   0       16.29       17.66      0.40 o
   7   9   0       96.66       97.29      1.37 o
   8   9   0       12.44       13.09      0.34 o
   9   9   0       38.95       41.90      0.76 o
  10   9   0       26.82       28.37      0.66 o
  11   9   0        5.91        6.57      0.29 o
  12   9   0       33.04       37.12      0.92 o
  13   9   0        1.30        1.11      0.28 o
  14   9   0        0.04       -0.18      0.31 o
  15   9   0        0.02        0.60      0.34 o
   0  10   0      166.74      196.81      3.49 o
   1  10   0       15.89       17.04      0.39 o
   2  10   0       33.48       35.57      0.66 o
   3  10   0       14.33       15.98      0.49 o
   4  10   0       32.72       37.21      0.70 o
   5  10   0       48.96       52.22      0.91 o
   6  10   0        8.82       10.24      0.29 o
   7  10   0       39.26       39.17      1.05 o
   8  10   0        0.40        0.95      0.28 o
   9  10   0        7.71        8.60      0.35 o
  10  10   0        0.26        0.22      0.19 o
  11  10   0       29.22       29.56      0.74 o
  12  10   0       29.88       27.98      0.84 o
  13  10   0        0.72        0.65      0.25 o
  14  10   0        8.00        6.54      0.61 o
   1  11   0        7.54        7.56      0.28 o
   2  11   0        5.16        6.87      0.26 o
   3  11   0       22.79       27.00      0.71 o
   4  11   0       33.50       33.62      1.80 o
   5  11   0       34.26       34.98      0.69 o
   6  11   0        2.83        2.13      0.23 o
   7  11   0       21.97       23.62      0.57 o
   8  11   0       94.05       97.18      2.32 o
   9  11   0       10.98       11.25      0.41 o
  10  11   0       38.45       39.31      1.25 o
  11  11   0       10.81       10.07      0.48 o
  12  11   0        0.67        0.88      0.31 o
   0  12   0       20.54       21.83      0.72 o
   1  12   0       32.43       32.06      1.11 o
   2  12   0        0.33        0.17      0.36 o
   3  12   0        5.58        5.89      0.32 o
   4  12   0        9.13        9.11      0.37 o
   5  12   0        0.48        0.54      0.22 o
   6  12   0       18.09       18.67      0.49 o
   7  12   0        2.30        2.61      0.56 o
   8  12   0        2.03        1.44      0.23 o
   9  12   0        0.22        0.76      0.39 o
  10  12   0        0.75        0.73      0.53 o
   1  13   0        9.20        9.79      0.55 o
   2  13   0        0.01       -0.23      0.25 o
   3  13   0        5.04        5.29      0.51 o
   4  13   0        4.21        3.72      0.26 o
   5  13   0        5.91        5.06      0.62 o
   6  13   0        0.25        0.30      0.24 o
   7  13   0        2.31        2.05      0.35 o
   8  13   0       20.09       15.21      1.02 o
   0  14   0       59.42       48.06      2.35 o
   1  14   0       10.56        8.18      0.47 o
   2  14   0        3.10        2.09      0.50 o
 -20   1   1       33.64       25.60      1.74 o
 -19   1   1        2.77        2.98      0.27 o
 -18   1   1       12.94       11.41      0.56 o
 -17   1   1        3.18        4.32      0.29 o
 -16   1   1       61.98       72.59      1.22 o
 -15   1   1       32.44       32.61      1.06 o
 -14   1   1       28.39       29.15      0.57 o
 -13   1   1      343.98      360.99      4.20 o
 -12   1   1     1892.65     1886.11     54.56 o
 -11   1   1      444.11      422.91      7.01 o
 -10   1   1       31.99       33.54      1.79 o
  -9   1   1     1733.78     1665.64     56.95 o
  -8   1   1      153.11      135.09      3.15 o
  -7   1   1     1964.83     1679.65     39.32 o
  -6   1   1      219.49      186.91      2.65 o
  -5   1   1      490.50      436.23     16.62 o
  -4   1   1     2379.46     1970.17     62.89 o
  -3   1   1     1034.94      863.86     20.29 o
  -1   1   1       14.48       16.39      0.74 o
   3   1   1      380.58      338.14      5.16 o
   4   1   1     1141.89      954.09     18.31 o
   5   1   1      962.51      926.50     11.74 o
   6   1   1     2337.45     2322.49     74.72 o
   8   1   1      166.08      206.38      2.87 o
   9   1   1     1813.49     1713.79     22.82 o
  10   1   1        0.01        0.32      0.39 o
  11   1   1      157.75      159.05      2.20 o
  12   1   1      351.33      360.25      4.22 o
  13   1   1       21.55       22.14      0.47 o
  14   1   1      252.94      277.29      4.21 o
  15   1   1       40.14       44.97      0.88 o
  16   1   1       48.85       57.21      1.13 o
  17   1   1       23.54       24.07      0.60 o
  18   1   1       56.93       60.77      1.47 o
  19   1   1        0.52        0.86      0.21 o
 -20   2   1       28.57       21.42      2.21 o
 -19   2   1       15.06       15.50      1.67 o
 -18   2   1        4.64        3.99      0.34 o
 -17   2   1       81.76       89.39      1.73 o
 -16   2   1        6.16        6.41      0.27 o
 -15   2   1       74.76       79.65      1.82 o
 -14   2   1       88.07       89.03      1.45 o
 -13   2   1       72.03       70.13      1.06 o
 -12   2   1      666.60      671.11     20.72 o
 -11   2   1       71.51       63.10      2.59 o
 -10   2   1      115.02      112.81      4.17 o
  -9   2   1        2.66        1.85      0.16 o
  -8   2   1        0.01        0.19      0.19 o
  -7   2   1       37.92       39.76      0.99 o
  -6   2   1       21.78       39.23      0.74 o
  -5   2   1      532.99      508.80     10.53 o
  -4   2   1      873.37      711.27      8.56 o
  -3   2   1     1107.70     1015.15     19.45 o
   2   2   1      889.93      746.81     10.06 o
   5   2   1        0.96        0.54      0.15 o
   7   2   1       56.91       73.07      1.19 o
   8   2   1        0.60        0.21      0.13 o
   9   2   1       74.43       83.53      1.81 o
  10   2   1      148.17      135.74      1.85 o
  11   2   1       19.67       23.53      0.50 o
  12   2   1      225.86      232.89      2.95 o
  13   2   1        5.07        3.67      0.20 o
  14   2   1      130.52      141.25      1.99 o
  15   2   1       72.52       74.10      1.19 o
  16   2   1       24.80       28.06      0.60 o
  17   2   1      190.14      220.95      3.48 o
  18   2   1        0.01       -0.18      0.20 o
  19   2   1       11.41       10.18      0.45 o
 -19   3   1        2.42        1.92      0.27 o
 -18   3   1       22.43       19.64      0.61 o
 -17   3   1        0.09       -0.09      0.35 o
 -16   3   1        0.00       -0.11      0.18 o
 -15   3   1       19.70       21.19      0.72 o
 -14   3   1       27.00       25.49      0.51 o
 -13   3   1       44.04       46.48      0.81 o
 -12   3   1       89.00       88.06      1.28 o
 -11   3   1       19.59       21.45      0.45 o
 -10   3   1       29.45       30.52      0.73 o
  -9   3   1      301.20      282.24      3.75 o
  -8   3   1       19.52       21.00      0.73 o
  -7   3   1      243.93      211.49      7.45 o
  -6   3   1      784.54      791.92     25.88 o
  -5   3   1      881.96      867.45     14.55 o
  -4   3   1       31.20       53.99      1.22 o
   0   3   1      613.50      562.76      6.68 o
   1   3   1      650.11      552.90      6.62 o
   2   3   1     1169.98     1104.60     18.16 o
   3   3   1        2.73        2.19      0.15 o
   4   3   1      114.45       97.43      6.46 o
   5   3   1       85.55       83.38      2.54 o
   6   3   1       16.86       20.69      0.82 o
   7   3   1      728.94      723.11      9.04 o
   8   3   1       45.84       52.03      1.56 o
   9   3   1      138.70      116.40      1.66 o
  10   3   1      290.94      276.93     10.94 o
  11   3   1      194.30      201.09      2.69 o
  12   3   1        5.50        6.49      0.57 o
  13   3   1       84.37       79.19      1.27 o
  14   3   1      123.77      134.48      4.11 o
  15   3   1        0.59        0.45      0.17 o
  16   3   1        1.18        2.09      0.22 o
  17   3   1       11.04       13.80      0.82 o
  18   3   1       15.29       17.17      0.63 o
  19   3   1        0.05       -0.24      0.24 o
 -19   4   1       35.00       31.13      0.86 o
 -18   4   1        0.60        1.02      0.46 o
 -17   4   1       73.70       76.44      1.55 o
 -16   4   1        0.13        0.27      0.23 o
 -15   4   1      105.92      113.79      3.65 o
 -14   4   1       69.63       74.32      1.22 o
 -13   4   1       16.76       14.12      0.43 o
 -12   4   1      257.26      268.01      3.59 o
 -11   4   1       90.25       92.52      3.87 o
 -10   4   1      292.06      296.34      7.22 o
  -9   4   1        1.48        1.31      0.18 o
  -8   4   1      498.85      501.46      6.46 o
  -7   4   1       40.76       43.50      0.87 o
  -6   4   1      413.61      334.62      4.38 o
  -5   4   1      114.59      118.39      5.65 o
  -4   4   1      791.08      692.13      8.49 o
  -3   4   1      207.37      160.05      3.48 o
  -2   4   1     1191.48     1170.48     30.66 o
   0   4   1      106.17      115.08      2.30 o
   2   4   1       45.01       41.13      1.32 o
   3   4   1       86.32       61.79      1.93 o
   4   4   1     1059.16      868.37     30.25 o
   5   4   1      132.53      133.83      8.06 o
   6   4   1      922.14      844.70     23.27 o
   7   4   1       64.69       55.35      1.01 o
   8   4   1       95.96       92.27      1.40 o
   9   4   1      145.42      120.47      1.68 o
  10   4   1      734.35      726.72      9.19 o
  11   4   1       12.69       13.26      0.32 o
  12   4   1       62.05       68.15      2.28 o
  13   4   1        0.03       -0.04      0.26 o
  14   4   1       19.04       21.54      0.64 o
  15   4   1       22.29       26.10      0.93 o
  16   4   1        8.48        8.33      0.37 o
  17   4   1      153.17      159.24      3.12 o
  18   4   1        0.00       -0.22      0.27 o
  19   4   1       12.35       11.78      0.83 o
 -18   5   1        2.38        2.36      0.42 o
 -17   5   1        3.72        2.86      0.25 o
 -16   5   1        0.93        0.84      0.35 o
 -15   5   1        2.29        2.48      0.22 o
 -14   5   1        4.75        3.95      0.25 o
 -13   5   1        5.30        5.76      0.30 o
 -12   5   1        8.31        8.85      0.29 o
 -11   5   1       87.59       82.24      1.47 o
 -10   5   1      152.50      158.91      5.83 o
  -9   5   1      239.67      253.46      3.07 o
  -8   5   1       62.05       49.69      0.90 o
  -7   5   1       80.16       77.66      1.24 o
  -6   5   1      198.37      176.30      2.51 o
  -5   5   1        3.96        2.03      0.14 o
  -4   5   1     1451.82     1517.38     44.54 o
  -3   5   1     1191.73     1228.63     74.52 o
  -2   5   1       18.98       30.06      0.56 o
  -1   5   1       88.87       66.81      2.97 o
   0   5   1       15.77       15.96      0.33 o
   1   5   1       13.43       12.65      0.77 o
   2   5   1       69.96       75.76      1.52 o
   3   5   1      417.04      411.32      7.65 o
   4   5   1        0.87        1.63      0.13 o
   5   5   1       55.90       47.03      1.59 o
   6   5   1      313.07      304.35      4.04 o
   7   5   1       91.49       87.17      4.95 o
   8   5   1      559.11      546.78     16.02 o
   9   5   1      450.54      452.11     10.01 o
  10   5   1        0.14        0.15      0.26 o
  11   5   1        3.67        3.47      0.21 o
  12   5   1      115.50      117.38      1.79 o
  13   5   1      100.08      107.65      1.69 o
  14   5   1        0.38        1.13      0.22 o
  15   5   1        0.06        0.29      0.23 o
  16   5   1        7.93        7.69      0.36 o
  17   5   1        0.02        0.25      0.25 o
  18   5   1        0.38        0.59      0.21 o
 -18   6   1        1.98        2.65      0.31 o
 -17   6   1       18.33       18.30      0.56 o
 -16   6   1        0.05        0.17      0.21 o
 -15   6   1       86.40       94.03      1.58 o
 -14   6   1        2.74        2.74      0.24 o
 -13   6   1        6.55        6.25      0.26 o
 -12   6   1       43.49       44.36      0.94 o
 -11   6   1       96.49      104.05      1.57 o
 -10   6   1      436.97      463.10      5.74 o
  -9   6   1        1.09        0.15      0.12 o
  -8   6   1       43.52       39.49      0.72 o
  -7   6   1       26.21       31.05      0.58 o
  -6   6   1      293.29      274.18      5.73 o
  -5   6   1      187.51      183.54      2.52 o
  -4   6   1      485.30      466.68     13.81 o
  -3   6   1       79.72       81.98      1.29 o
  -2   6   1        0.51        0.56      0.12 o
  -1   6   1      664.39      606.05      7.59 o
   0   6   1        0.29        0.40      0.12 o
   1   6   1     1438.17     1364.07     48.94 o
   2   6   1        0.03        0.67      0.11 o
   3   6   1       16.05        8.26      0.23 o
   4   6   1      436.51      417.01      7.10 o
   5   6   1       30.43       31.03      1.22 o
   6   6   1      319.74      297.16      5.06 o
   7   6   1      153.27      153.85      2.37 o
   8   6   1      184.76      185.61      5.55 o
   9   6   1      228.87      226.82      4.93 o
  10   6   1      363.96      380.23      7.29 o
  11   6   1        0.09        0.20      0.17 o
  12   6   1       52.05       53.08      1.33 o
  13   6   1        0.51        0.71      0.21 o
  14   6   1        0.86        1.21      0.33 o
  15   6   1       15.42       16.30      0.49 o
  16   6   1        0.03        0.20      0.25 o
  17   6   1       59.38       52.71      3.22 o
  18   6   1        0.02       -0.16      0.44 o
 -17   7   1        0.03        0.44      0.35 o
 -16   7   1        1.07        1.43      0.24 o
 -15   7   1       13.06       13.65      0.89 o
 -14   7   1       57.43       65.98      1.22 o
 -13   7   1        9.31       10.63      0.36 o
 -12   7   1        8.53        9.30      0.44 o
 -11   7   1       48.67       50.98      2.61 o
 -10   7   1       99.58      106.37      2.51 o
  -9   7   1      485.58      520.73      7.00 o
  -8   7   1        6.04        4.07      0.39 o
  -7   7   1      167.09      167.55      2.15 o
  -6   7   1      328.94      338.84      5.64 o
  -5   7   1      124.11      133.54      2.29 o
  -4   7   1      371.31      393.13      7.62 o
  -3   7   1        1.17        2.43      0.15 o
  -2   7   1      345.05      344.01      9.87 o
  -1   7   1       53.47       58.84      0.90 o
   0   7   1        0.43        0.83      0.24 o
   1   7   1      107.94      122.91      1.68 o
   2   7   1      683.23      727.50      9.69 o
   3   7   1      310.57      334.95     13.88 o
   4   7   1        0.69        0.18      0.22 o
   5   7   1        7.43        7.36      0.25 o
   6   7   1      211.61      212.24      2.65 o
   7   7   1      155.33      158.94      2.04 o
   8   7   1      245.04      245.91      3.26 o
   9   7   1      603.66      641.85      8.87 o
  10   7   1       20.04       22.97      0.72 o
  11   7   1       51.33       54.57      1.03 o
  12   7   1       31.66       32.52      0.67 o
  13   7   1        3.33        4.18      0.25 o
  14   7   1       23.10       24.54      1.34 o
  15   7   1        0.56        0.53      0.24 o
  16   7   1       16.75       15.41      1.11 o
  17   7   1        0.77        0.33      0.38 o
 -16   8   1       11.33        9.15      0.36 o
 -15   8   1        1.85        1.56      0.24 o
 -14   8   1       25.39       26.43      0.71 o
 -13   8   1        2.13        2.29      0.24 o
 -12   8   1        0.01        0.34      0.17 o
 -11   8   1       17.80       18.57      1.22 o
 -10   8   1       21.97       25.13      0.72 o
  -9   8   1       57.23       56.17      2.05 o
  -8   8   1       26.08       25.78      0.93 o
  -7   8   1       20.99       18.96      0.43 o
  -6   8   1       36.00       35.96      0.67 o
  -5   8   1      105.92      108.97      1.57 o
  -4   8   1       20.89       22.88      0.63 o
  -3   8   1       93.54       97.03      1.47 o
  -2   8   1        8.94        8.42      0.25 o
  -1   8   1       13.43       16.04      0.47 o
   0   8   1      345.05      338.75      4.12 o
   1   8   1        4.94        4.52      0.19 o
   2   8   1       31.74       30.38      1.25 o
   3   8   1        3.13        3.08      0.16 o
   4   8   1        4.82        5.68      0.30 o
   5   8   1       33.27       30.85      0.55 o
   6   8   1       21.31       21.95      0.57 o
   7   8   1       90.18       86.28      1.34 o
   8   8   1        1.10        1.22      0.17 o
   9   8   1        1.54        1.17      0.50 o
  10   8   1        2.14        1.94      0.51 o
  11   8   1      102.01      101.69      1.48 o
  12   8   1       20.05       19.75      0.64 o
  13   8   1        1.91        1.86      0.36 o
  14   8   1        2.18        1.93      0.56 o
  15   8   1        5.23        3.53      0.28 o
  16   8   1       20.70       16.36      0.84 o
 -15   9   1        0.11        0.20      0.26 o
 -14   9   1       29.88       30.46      1.79 o
 -13   9   1        0.24        0.35      0.23 o
 -12   9   1       18.40       21.91      0.92 o
 -11   9   1        4.12        4.90      0.28 o
 -10   9   1       33.52       34.99      1.09 o
  -9   9   1      178.17      194.80      2.69 o
  -8   9   1       16.57       15.73      0.49 o
  -7   9   1       65.01       73.63      1.55 o
  -6   9   1        4.81        4.58      0.25 o
  -5   9   1       13.18       14.52      0.37 o
  -4   9   1       89.34       94.14      1.37 o
  -3   9   1       17.07       17.16      0.43 o
  -2   9   1       82.26       84.54      2.64 o
  -1   9   1       58.79       59.66      1.48 o
   0   9   1       15.91       17.78      0.39 o
   1   9   1        9.20        9.04      0.28 o
   2   9   1      240.25      251.61      7.73 o
   3   9   1        0.27        0.55      0.19 o
   4   9   1       40.20       40.58      0.73 o
   5   9   1       23.86       23.69      0.50 o
   6   9   1       46.37       48.21      0.97 o
   7   9   1       66.30       66.66      3.50 o
   8   9   1        0.01       -0.19      0.19 o
   9   9   1      207.44      214.95      3.10 o
  10   9   1        8.91       10.12      0.37 o
  11   9   1        0.97        0.82      0.22 o
  12   9   1       26.30       25.14      0.65 o
  13   9   1        1.15        1.48      0.44 o
  14   9   1        8.91        6.70      0.64 o
  15   9   1        7.87        6.57      0.57 o
 -14  10   1       18.37       15.38      0.79 o
 -13  10   1        7.44        7.57      0.60 o
 -12  10   1       20.91       22.20      0.58 o
 -11  10   1       12.83       14.56      0.48 o
 -10  10   1       15.18       15.96      0.47 o
  -9  10   1       39.09       39.97      1.92 o
  -8  10   1       21.70       19.60      0.48 o
  -7  10   1       11.63       10.86      0.50 o
  -6  10   1       13.28       14.44      0.39 o
  -5  10   1        8.63        9.22      0.30 o
  -4  10   1       28.61       28.57      0.83 o
  -3  10   1       31.44       31.70      0.63 o
  -2  10   1      106.11      110.08      1.59 o
  -1  10   1      120.76      129.20      1.82 o
   0  10   1      186.49      205.68      2.67 o
   1  10   1      150.77      161.06      2.07 o
   2  10   1       53.05       59.86      1.24 o
   3  10   1       74.32       79.78      1.33 o
   4  10   1       36.71       39.48      0.71 o
   5  10   1       45.99       49.73      0.85 o
   6  10   1       31.32       30.35      0.85 o
   7  10   1       10.25       10.47      0.48 o
   8  10   1       19.76       20.14      0.49 o
   9  10   1        1.73        1.66      0.24 o
  10  10   1       13.71       13.77      0.46 o
  11  10   1       69.03       61.52      1.32 o
  12  10   1        3.09        3.42      0.30 o
  13  10   1        0.15        0.23      0.32 o
  14  10   1       12.75        9.27      0.69 o
 -12  11   1        0.94        0.99      0.26 o
 -11  11   1        0.30        0.16      0.27 o
 -10  11   1        0.43        0.83      0.25 o
  -9  11   1        9.95        8.92      0.61 o
  -8  11   1       11.30       10.65      0.42 o
  -7  11   1        5.86        6.53      0.51 o
  -6  11   1        5.81        6.55      0.30 o
  -5  11   1        1.35        1.41      0.20 o
  -4  11   1       35.31       36.78      0.72 o
  -3  11   1        0.09        0.07      0.20 o
  -2  11   1        0.95        0.78      0.31 o
  -1  11   1       58.51       63.55      1.09 o
   0  11   1       21.53       22.73      0.71 o
   1  11   1       29.77       32.72      0.65 o
   2  11   1       21.43       21.29      1.03 o
   3  11   1       22.35       23.79      1.18 o
   4  11   1       17.31       17.87      0.54 o
   5  11   1        2.87        3.24      0.22 o
   6  11   1        1.08        0.78      0.21 o
   7  11   1       13.04       12.61      0.43 o
   8  11   1        7.07        6.57      0.29 o
   9  11   1       20.21       19.87      0.55 o
  10  11   1       13.56       13.53      0.52 o
  11  11   1        9.13        6.57      1.02 o
  12  11   1       21.31       16.82      0.97 o
  13  11   1        3.80        1.97      0.63 o
 -10  12   1        0.55        0.26      0.35 o
  -9  12   1        0.28        0.29      0.24 o
  -8  12   1       18.22       14.17      1.12 o
  -7  12   1        5.93        5.48      0.63 o
  -6  12   1        0.76        0.57      0.24 o
  -5  12   1        0.01        0.14      0.20 o
  -4  12   1       12.03       12.54      0.42 o
  -3  12   1        0.20        0.16      0.21 o
  -2  12   1       46.60       52.00      1.23 o
  -1  12   1       99.46      105.47      2.73 o
   0  12   1        0.16        0.41      0.26 o
   1  12   1        4.17        4.57      0.28 o
   2  12   1       11.40       11.29      0.34 o
   3  12   1       14.05       14.87      0.43 o
   4  12   1        3.49        3.38      0.53 o
   5  12   1        1.68        1.21      0.22 o
   6  12   1       16.55       16.91      0.54 o
   7  12   1        0.18        0.41      0.23 o
   8  12   1        0.56        0.68      0.70 o
   9  12   1        0.22        1.06      0.45 o
  -8  13   1        5.92        5.48      0.59 o
  -7  13   1        0.60        0.91      0.28 o
  -6  13   1       14.97       13.23      0.57 o
  -5  13   1        9.06        8.33      0.35 o
  -4  13   1        1.25        1.47      0.24 o
  -3  13   1        7.72        8.70      0.59 o
  -2  13   1        9.43        8.31      0.38 o
  -1  13   1       31.54       29.57      1.07 o
   0  13   1       10.14        7.67      0.33 o
   1  13   1       23.42       22.12      0.64 o
   2  13   1        3.38        2.92      0.25 o
   3  13   1        6.25        4.98      0.65 o
   4  13   1        0.49        0.34      0.31 o
   5  13   1        0.27        0.06      0.32 o
   6  13   1       25.70       20.86      2.38 o
   7  13   1        6.10        4.72      0.50 o
   8  13   1        8.22        5.95      0.53 o
  -2  14   1        0.00        0.12      0.87 o
  -1  14   1        9.99        7.30      0.57 o
   0  14   1        3.70        2.38      0.45 o
   1  14   1        1.44        0.22      0.85 o
   2  14   1        2.10        0.98      0.80 o
 -20   0   2        0.12        0.16      0.48 o
 -19   0   2       10.26        9.25      0.55 o
 -18   0   2       21.02       25.97      0.97 o
 -17   0   2        0.04       -0.19      0.19 o
 -16   0   2      159.44      169.01      3.05 o
 -15   0   2       11.29       12.03      0.53 o
 -14   0   2      394.41      406.91      7.15 o
 -13   0   2      833.76      855.98     12.51 o
 -12   0   2        0.26        0.23      0.24 o
 -11   0   2      438.47      442.22      7.27 o
 -10   0   2       19.91       23.41      0.69 o
  -9   0   2        0.68        0.10      0.21 o
  -8   0   2      177.24      194.92      3.93 o
  -7   0   2     1416.14     1475.63     35.02 o
  -6   0   2      132.70      134.92      2.83 o
  -4   0   2       66.95       67.32      1.45 o
  -2   0   2      425.38      348.38      6.11 o
  -1   0   2        4.23        4.77      0.15 o
   3   0   2      112.35       86.30      1.92 o
   6   0   2       36.57       42.90      1.06 o
   7   0   2      315.04      242.25      4.35 o
   8   0   2        3.00        4.98      0.26 o
   9   0   2      155.77      174.17      3.10 o
  10   0   2      113.88      129.79      2.61 o
  11   0   2      595.11      540.22      8.57 o
  12   0   2       17.85       27.41      0.82 o
  13   0   2      153.01      187.78      3.66 o
  14   0   2       32.69       32.56      0.96 o
  15   0   2       75.69       87.06      2.27 o
  16   0   2      227.06      253.52      5.58 o
  17   0   2        1.13        1.18      0.31 o
  18   0   2      119.33      129.87      4.74 o
  19   0   2       15.22       14.77      0.91 o
 -20   1   2        0.46        0.35      0.32 o
 -19   1   2        0.03        0.21      0.24 o
 -18   1   2        0.43        0.72      0.23 o
 -17   1   2       11.03       10.37      0.36 o
 -16   1   2        2.73        1.96      0.21 o
 -15   1   2       38.08       39.42      0.64 o
 -14   1   2       25.50       27.02      0.80 o
 -13   1   2      232.93      245.04      3.10 o
 -12   1   2       13.25       13.46      0.34 o
 -11   1   2       57.74       63.79      0.95 o
 -10   1   2       77.82       77.88      1.70 o
  -9   1   2       88.14       82.34      1.24 o
  -8   1   2      182.12      160.16      2.24 o
  -7   1   2       43.24       57.26      0.90 o
  -6   1   2      309.61      285.76      4.85 o
  -5   1   2      723.18      678.94      8.34 o
  -4   1   2        4.08        4.56      0.29 o
  -3   1   2      374.74      315.58      3.94 o
  -2   1   2       74.25       64.85      0.98 o
  -1   1   2      104.10       87.22      1.13 o
   0   1   2      496.10      375.96      6.47 o
   1   1   2       16.98        9.01      0.64 o
   2   1   2      297.72      273.95      3.68 o
   3   1   2        0.99        4.17      0.13 o
   4   1   2       43.86       44.70      1.07 o
   5   1   2     1804.14     1781.99     57.64 o
   6   1   2       19.33       18.37      0.43 o
   7   1   2       27.78       25.31      0.72 o
   8   1   2      124.30      134.96      8.03 o
   9   1   2        3.62        3.73      0.29 o
  10   1   2      145.30      157.18      2.12 o
  11   1   2       13.98       10.52      0.65 o
  12   1   2        8.46       10.29      0.31 o
  13   1   2        4.50        2.54      0.49 o
  14   1   2        4.09        4.72      0.25 o
  15   1   2       39.69       36.92      0.74 o
  16   1   2        6.50        7.07      0.32 o
  17   1   2        0.47        0.21      0.21 o
  18   1   2        0.12       -0.05      0.35 o
  19   1   2        1.24        0.62      0.38 o
 -20   2   2        0.00        0.44      0.38 o
 -19   2   2        1.64        0.82      0.38 o
 -18   2   2       29.49       31.45      1.45 o
 -17   2   2       16.47       16.11      0.47 o
 -16   2   2       73.70       80.54      1.62 o
 -15   2   2       57.63       62.33      1.05 o
 -14   2   2      164.22      170.66      2.76 o
 -13   2   2      210.51      225.37      4.82 o
 -12   2   2       21.99       23.68      0.77 o
 -11   2   2      296.45      279.23      5.40 o
 -10   2   2      203.96      200.09      2.87 o
  -9   2   2        5.25        7.99      0.25 o
  -8   2   2        0.18        0.43      0.35 o
  -7   2   2        0.04        3.32      0.26 o
  -6   2   2       91.19       71.83      1.18 o
  -4   2   2       20.79       18.42      0.36 o
  -3   2   2      365.38      316.05      3.94 o
  -1   2   2      411.84      344.07      7.36 o
   1   2   2      427.52      392.39      5.10 o
   2   2   2     1202.82      994.08     31.71 o
   3   2   2        4.01        7.91      0.21 o
   4   2   2        8.27        8.17      0.23 o
   6   2   2      368.67      342.19      4.50 o
   7   2   2      244.63      198.81      2.73 o
   8   2   2       23.46       24.39      0.53 o
   9   2   2      165.01      160.14      2.13 o
  10   2   2       77.84       72.63      1.33 o
  11   2   2      353.27      349.08      6.26 o
  12   2   2       21.95       21.45      0.47 o
  13   2   2       30.92       39.80      0.74 o
  14   2   2       22.62       25.58      0.99 o
  15   2   2        2.54        2.20      0.26 o
  16   2   2      106.34      121.76      2.06 o
  17   2   2        0.16       -0.02      0.51 o
  18   2   2       30.38       33.11      0.96 o
  19   2   2        0.00        0.37      0.24 o
 -19   3   2        6.28        3.38      0.36 o
 -18   3   2        0.24        0.12      0.31 o
 -17   3   2        0.22        0.21      0.35 o
 -16   3   2       26.67       26.42      1.75 o
 -15   3   2       37.40       36.63      0.75 o
 -14   3   2        0.00        0.15      0.35 o
 -13   3   2      453.37      492.23     12.25 o
 -12   3   2        3.72        3.33      0.20 o
 -11   3   2      173.18      181.81      2.34 o
 -10   3   2      385.74      375.22      5.90 o
  -9   3   2       35.66       28.78      0.56 o
  -8   3   2     1339.20     1271.55     27.53 o
  -7   3   2        1.07        4.00      0.31 o
  -6   3   2     1339.76     1297.27     16.38 o
  -5   3   2     1605.17     1538.86     36.60 o
  -4   3   2      225.82      225.39      3.16 o
  -2   3   2       68.94       60.94      1.44 o
  -1   3   2      152.46      113.56      1.61 o
   0   3   2       53.12       56.93      0.87 o
   1   3   2      641.97      615.17      9.44 o
   2   3   2      285.61      251.87      3.28 o
   3   3   2       15.39        8.20      0.22 o
   4   3   2        6.97        5.25      0.22 o
   5   3   2     1990.02     1924.29     61.47 o
   6   3   2      421.90      388.54      5.21 o
   7   3   2      102.22       90.62      1.43 o
   8   3   2     1278.73     1239.97     26.24 o
   9   3   2       19.24       19.86      0.42 o
  10   3   2      707.11      697.18      8.44 o
  11   3   2      126.37      118.87      1.65 o
  12   3   2       65.33       71.54      1.17 o
  13   3   2       89.56      101.69      1.52 o
  14   3   2        1.88        2.02      0.21 o
  15   3   2      271.56      285.55      4.47 o
  16   3   2        1.23        1.67      0.61 o
  17   3   2        5.70        4.61      0.43 o
  18   3   2        3.46        3.58      0.28 o
  19   3   2       16.92       13.95      0.77 o
 -19   4   2        3.23        2.78      0.31 o
 -18   4   2        2.77        2.78      0.34 o
 -17   4   2       24.72       25.21      1.17 o
 -16   4   2        0.75        1.15      0.25 o
 -15   4   2      111.91      129.19      2.68 o
 -14   4   2        5.23        4.88      0.46 o
 -13   4   2        3.18        3.93      0.23 o
 -12   4   2       10.97       11.26      0.73 o
 -11   4   2       18.40       19.72      0.46 o
 -10   4   2       87.33       80.97      1.37 o
  -9   4   2       43.99       55.60      0.88 o
  -8   4   2       31.31       27.73      1.16 o
  -7   4   2       43.76       39.33      0.69 o
  -6   4   2       40.17       36.26      1.06 o
  -5   4   2      961.19     1031.46     35.84 o
  -4   4   2      407.91      374.32      5.47 o
  -3   4   2     1416.99     1338.96     50.35 o
  -2   4   2      125.34      120.73      1.88 o
  -1   4   2      584.45      627.64      8.20 o
   0   4   2       65.10       56.65      0.89 o
   1   4   2     1690.85     1780.82     57.17 o
   2   4   2        0.14        0.82      0.08 o
   3   4   2        1.34        0.57      0.10 o
   4   4   2      246.09      231.22      3.13 o
   5   4   2       30.75       35.60      0.65 o
   6   4   2      157.20      158.60      5.79 o
   7   4   2       42.81       41.38      1.35 o
   8   4   2        0.00       -0.01      0.14 o
   9   4   2       67.52       74.59      2.30 o
  10   4   2       32.42       32.87      0.61 o
  11   4   2       30.71       30.84      0.61 o
  12   4   2       41.23       41.71      0.78 o
  13   4   2        9.13        8.81      0.28 o
  14   4   2        0.59        0.39      0.22 o
  15   4   2       28.54       36.63      0.75 o
  16   4   2        3.23        2.93      0.27 o
  17   4   2        0.65        0.07      0.20 o
  18   4   2        0.29        0.32      0.27 o
 -19   5   2       12.21        7.83      0.72 o
 -18   5   2        3.39        2.60      0.25 o
 -17   5   2        8.99        8.91      0.39 o
 -16   5   2        2.09        2.01      0.35 o
 -15   5   2       15.42       18.02      0.89 o
 -14   5   2       36.42       39.00      2.01 o
 -13   5   2       84.45       98.06      1.45 o
 -12   5   2        4.63        4.68      0.29 o
 -11   5   2      135.94      128.43      2.58 o
 -10   5   2      217.79      224.63      4.96 o
  -9   5   2        5.89        3.79      0.21 o
  -8   5   2      853.71      842.92     11.46 o
  -7   5   2       11.76       12.36      0.45 o
  -6   5   2      437.03      408.01      5.36 o
  -5   5   2       24.88       37.70      0.78 o
  -4   5   2       76.17       78.30      1.31 o
  -2   5   2      386.73      372.88      7.90 o
  -1   5   2      207.55      197.44      5.86 o
   0   5   2        7.65        7.27      0.20 o
   1   5   2      980.70     1007.62     22.96 o
   2   5   2      543.69      520.49     17.39 o
   3   5   2      184.91      154.61      2.17 o
   4   5   2      121.56      113.21      3.02 o
   5   5   2      398.37      404.12      5.27 o
   6   5   2      339.86      312.23      3.74 o
   7   5   2       38.11       36.48      0.64 o
   8   5   2     1266.34     1243.69     15.67 o
   9   5   2       15.03       15.50      0.43 o
  10   5   2      301.32      309.19      4.02 o
  11   5   2       11.53       11.60      0.35 o
  12   5   2       14.44       18.05      0.42 o
  13   5   2      211.15      219.20      3.03 o
  14   5   2        6.70        8.11      0.31 o
  15   5   2      172.39      189.73      3.94 o
  16   5   2        0.13        0.23      0.20 o
  17   5   2        9.39        7.74      0.40 o
  18   5   2        2.78        2.79      0.51 o
 -18   6   2       11.38        9.76      1.97 o
 -17   6   2        0.56        0.46      0.37 o
 -16   6   2       47.55       51.58      1.87 o
 -15   6   2       43.51       46.12      0.90 o
 -14   6   2       19.08       21.48      0.50 o
 -13   6   2       29.10       34.26      0.68 o
 -12   6   2        7.63        7.66      0.29 o
 -11   6   2      262.52      272.50      4.76 o
 -10   6   2        3.31        2.58      0.22 o
  -9   6   2       99.18       89.56      1.58 o
  -8   6   2       13.27       13.96      0.45 o
  -7   6   2       79.91       76.13      1.23 o
  -6   6   2        2.94        4.01      0.18 o
  -5   6   2        0.30        0.31      0.13 o
  -4   6   2      275.81      261.60      7.43 o
  -3   6   2      879.34      917.71     38.88 o
  -2   6   2      390.81      373.50      9.00 o
  -1   6   2       78.86       65.42      1.90 o
   0   6   2      603.98      587.42      7.92 o
   1   6   2      221.74      225.72      6.32 o
   2   6   2      264.64      253.82      8.22 o
   3   6   2        2.99        0.45      0.19 o
   4   6   2       49.92       51.76      0.86 o
   5   6   2      281.49      276.89      3.30 o
   6   6   2        5.74        5.62      0.24 o
   7   6   2      376.15      390.01      5.70 o
   8   6   2        7.77        9.69      0.27 o
   9   6   2      462.92      469.33      5.74 o
  10   6   2        0.05        0.12      0.16 o
  11   6   2        7.75        6.81      0.26 o
  12   6   2        7.61        7.98      0.46 o
  13   6   2       24.53       27.30      0.86 o
  14   6   2        6.65        7.32      0.51 o
  15   6   2       34.18       35.69      0.88 o
  16   6   2       19.14       20.45      0.71 o
  17   6   2        2.82        2.74      0.69 o
  18   6   2       10.80        9.42      0.91 o
 -17   7   2        0.08        0.19      0.27 o
 -16   7   2        6.17        6.01      0.76 o
 -15   7   2        7.77        7.34      0.35 o
 -14   7   2        2.58        2.27      0.24 o
 -13   7   2       38.58       43.36      4.14 o
 -12   7   2        9.27       10.55      0.34 o
 -11   7   2       37.81       35.40      0.69 o
 -10   7   2       13.59       16.30      0.76 o
  -9   7   2       23.19       18.32      0.75 o
  -8   7   2       90.60       99.86      2.92 o
  -7   7   2       10.96       10.13      0.37 o
  -6   7   2       10.69        9.67      0.67 o
  -5   7   2      128.01      141.68      2.71 o
  -4   7   2       17.88       16.02      0.50 o
  -3   7   2      143.11      167.86      4.45 o
  -2   7   2      259.71      251.66      4.63 o
  -1   7   2       11.91       10.16      0.40 o
   0   7   2       85.22       78.92      1.22 o
   1   7   2       54.67       57.64      1.78 o
   2   7   2       20.34       21.15      0.46 o
   3   7   2      111.81      110.82      1.58 o
   4   7   2       86.08       81.99      1.21 o
   5   7   2      104.85       99.61      1.39 o
   6   7   2        0.01        0.22      0.14 o
   7   7   2       63.81       67.28      1.31 o
   8   7   2       96.65       91.49      1.42 o
   9   7   2       55.43       58.98      2.33 o
  10   7   2        2.20        2.35      0.19 o
  11   7   2        2.81        3.18      0.25 o
  12   7   2        6.93        7.16      0.30 o
  13   7   2        3.33        3.18      0.25 o
  14   7   2       25.78       27.93      0.73 o
  15   7   2       10.46        9.31      0.47 o
  16   7   2        1.53        1.52      0.27 o
 -16   8   2       24.69       21.83      2.38 o
 -15   8   2        3.25        3.04      0.30 o
 -14   8   2       19.54       20.54      0.57 o
 -13   8   2       21.09       24.51      1.71 o
 -12   8   2       14.06       14.08      0.49 o
 -11   8   2      284.67      293.23      8.37 o
 -10   8   2        4.79        4.49      0.52 o
  -9   8   2        9.22        5.49      0.23 o
  -8   8   2       14.36       15.54      0.41 o
  -7   8   2        5.23        4.68      0.23 o
  -6   8   2       35.40       42.73      0.79 o
  -5   8   2        4.09        2.46      0.19 o
  -4   8   2        1.55        1.41      0.17 o
  -3   8   2      356.80      392.71      4.49 o
  -2   8   2      192.48      210.10      3.10 o
  -1   8   2       45.57       46.47      1.13 o
   0   8   2      524.83      559.05      6.27 o
   1   8   2       71.49       71.74      1.15 o
   2   8   2      312.25      297.65     13.92 o
   3   8   2       53.63       47.90      1.43 o
   4   8   2       98.73       99.35      1.45 o
   5   8   2      233.63      235.01      2.96 o
   6   8   2        9.60       10.26      0.47 o
   7   8   2      614.44      630.21     12.26 o
   8   8   2        0.32        0.54      0.23 o
   9   8   2      261.39      271.46      6.43 o
  10   8   2        0.70        0.75      0.22 o
  11   8   2        9.17        7.27      0.33 o
  12   8   2        2.90        2.48      0.24 o
  13   8   2       40.99       39.18      1.97 o
  14   8   2        4.38        4.15      0.39 o
  15   8   2       19.42       15.66      0.62 o
  16   8   2       29.48       22.90      1.13 o
 -15   9   2        1.61        1.59      0.25 o
 -14   9   2        1.03        0.81      0.25 o
 -13   9   2        5.30        4.48      0.35 o
 -12   9   2       32.87       34.09      2.15 o
 -11   9   2       14.68       18.21      0.48 o
 -10   9   2       20.57       22.21      0.89 o
  -9   9   2       53.36       54.24      1.62 o
  -8   9   2        5.76        7.41      0.26 o
  -7   9   2       40.85       46.16      1.41 o
  -6   9   2       15.67       18.21      0.51 o
  -5   9   2        2.87        3.00      0.19 o
  -4   9   2       40.06       47.83      0.92 o
  -3   9   2      184.56      207.85      7.84 o
  -2   9   2       37.38       38.57      1.85 o
  -1   9   2       45.50       47.06      1.40 o
   0   9   2        0.05       -0.09      0.18 o
   1   9   2       33.62       37.86      0.72 o
   2   9   2       10.60        8.99      0.44 o
   3   9   2       19.91       20.78      0.54 o
   4   9   2       58.84       59.81      2.20 o
   5   9   2        0.06        0.25      0.16 o
   6   9   2       24.49       27.72      1.13 o
   7   9   2      171.02      168.73      5.08 o
   8   9   2        9.87       10.58      0.37 o
   9   9   2       77.60       81.86      1.56 o
  10   9   2        8.05        6.98      0.30 o
  11   9   2        7.84        6.56      0.34 o
  12   9   2        8.41        8.08      0.52 o
  13   9   2        3.19        2.41      0.28 o
  14   9   2       11.61       10.34      0.63 o
  15   9   2        1.54        1.29      0.44 o
 -14  10   2        0.81        0.48      0.34 o
 -13  10   2        0.01       -0.21      0.21 o
 -12  10   2        1.21        1.60      0.25 o
 -11  10   2       16.29       16.43      0.49 o
 -10  10   2       13.34       13.73      1.07 o
  -9  10   2        0.61        0.33      0.22 o
  -8  10   2        0.61        0.63      0.20 o
  -7  10   2        2.12        2.07      0.33 o
  -6  10   2        6.72        6.95      0.29 o
  -5  10   2        7.16        6.57      0.37 o
  -4  10   2        2.54        3.43      0.21 o
  -3  10   2      209.87      234.16      4.86 o
  -2  10   2        7.78        7.67      0.28 o
  -1  10   2      146.62      160.28      3.04 o
   0  10   2       76.33       77.72      2.04 o
   1  10   2       17.06       18.26      1.08 o
   2  10   2       23.76       25.91      2.23 o
   3  10   2        0.01        0.04      0.25 o
   4  10   2        0.46        0.60      0.22 o
   5  10   2        6.65        7.63      0.33 o
   6  10   2       16.63       16.56      0.52 o
   7  10   2       62.51       58.84      1.36 o
   8  10   2        3.39        3.15      0.39 o
   9  10   2       11.53        9.21      0.60 o
  10  10   2        1.09        1.08      0.26 o
  11  10   2        0.88        1.16      0.24 o
  12  10   2        5.63        4.86      0.34 o
  13  10   2       21.21       16.74      0.97 o
  14  10   2        0.00        0.35      0.75 o
 -13  11   2        4.52        4.66      0.94 o
 -12  11   2       13.87       10.92      1.81 o
 -11  11   2       11.39        9.31      0.89 o
 -10  11   2       22.52       21.73      1.70 o
  -9  11   2       13.68       13.52      0.66 o
  -8  11   2       14.85       16.68      0.47 o
  -7  11   2       14.97       17.24      1.59 o
  -6  11   2       25.02       28.43      0.95 o
  -5  11   2       24.25       29.69      0.78 o
  -4  11   2       23.82       26.50      0.72 o
  -3  11   2       96.06      104.54      1.79 o
  -2  11   2       12.07       14.45      0.41 o
  -1  11   2       14.41       14.98      0.42 o
   0  11   2        1.47        1.79      0.38 o
   1  11   2        0.34        0.11      0.20 o
   2  11   2        2.41        2.26      0.23 o
   3  11   2        0.37        0.45      0.19 o
   4  11   2        7.73        7.69      0.34 o
   5  11   2       34.03       34.11      1.41 o
   6  11   2        9.59        8.52      0.92 o
   7  11   2       40.67       37.22      2.76 o
   8  11   2       22.39       21.13      1.24 o
   9  11   2       18.93       18.28      0.91 o
  10  11   2       18.70       14.95      2.33 o
  11  11   2        0.07       -0.02      0.55 o
  12  11   2        6.78        5.71      0.83 o
  13  11   2        0.81        0.92      1.07 o
 -11  12   2        0.78        1.11      0.58 o
 -10  12   2        7.47        6.41      0.56 o
  -9  12   2        3.53        3.32      0.36 o
  -8  12   2        3.57        4.10      0.97 o
  -7  12   2        9.32        8.70      0.61 o
  -6  12   2        5.49        4.79      0.30 o
  -5  12   2        4.26        4.94      0.27 o
  -4  12   2        6.21        6.36      0.33 o
  -3  12   2        9.22        8.65      0.35 o
  -2  12   2        3.72        4.40      0.38 o
  -1  12   2      140.65      137.14      2.87 o
   0  12   2        0.55        1.12      0.25 o
   1  12   2        0.38        1.25      0.29 o
   2  12   2        1.52        1.07      0.22 o
   3  12   2        4.61        4.13      0.31 o
   4  12   2       19.92       18.33      0.74 o
   5  12   2        5.30        3.89      0.31 o
   6  12   2       22.89       20.00      1.30 o
   7  12   2        1.23        1.21      0.28 o
   8  12   2        0.53       -0.29      0.91 o
   9  12   2        0.34       -0.79      0.79 o
  10  12   2        5.26        4.28      1.05 o
  -8  13   2        2.32        0.56      0.71 o
  -7  13   2        0.22        0.29      0.40 o
  -6  13   2        4.89        4.44      0.52 o
  -5  13   2       10.28        8.51      0.43 o
  -4  13   2        0.33        0.16      0.32 o
  -3  13   2        8.26        7.41      0.41 o
  -2  13   2        0.02       -0.06      0.22 o
  -1  13   2        0.31        0.38      0.24 o
   0  13   2        0.17        0.09      0.21 o
   1  13   2        0.38        0.49      0.21 o
   2  13   2        0.80        0.40      0.36 o
   3  13   2        1.62        0.53      0.32 o
   4  13   2        0.41        0.66      0.54 o
   5  13   2       12.63       11.60      1.13 o
   6  13   2        3.26        2.40      0.53 o
   7  13   2        0.00       -0.20      0.61 o
   8  13   2        5.17        4.20      0.71 o
   9  13   2        0.33        0.38      1.13 o
  -4  14   2        5.36        3.60      0.85 o
  -3  14   2        2.70        1.70      0.64 o
  -2  14   2        7.71        5.99      0.49 o
  -1  14   2       14.41       10.18      1.22 o
   0  14   2        2.13        1.30      0.75 o
   1  14   2        3.76        4.43      0.70 o
   2  14   2        1.04        0.95      0.56 o
   3  14   2        0.82       -0.35      0.77 o
   4  14   2        6.42        3.41      1.03 o
 -20   1   3        7.85        6.12      0.40 o
 -19   1   3        0.56        0.53      0.25 o
 -18   1   3       28.22       25.79      1.03 o
 -17   1   3        0.26        0.10      0.22 o
 -16   1   3        2.69        1.88      0.37 o
 -15   1   3        0.55        0.02      0.18 o
 -14   1   3      116.48      128.28      1.81 o
 -13   1   3        6.81        6.14      0.24 o
 -12   1   3      250.05      262.21      3.06 o
 -11   1   3      141.15      137.84      1.80 o
 -10   1   3      231.73      246.31      2.96 o
  -9   1   3      202.24      167.26      3.89 o
  -8   1   3       34.37       44.94      0.81 o
  -6   1   3      435.98      423.42      7.04 o
  -5   1   3      258.06      263.86      3.42 o
  -4   1   3     1175.30     1063.87     15.74 o
  -3   1   3        3.83        5.32      0.32 o
  -1   1   3      822.90      855.10     28.96 o
   0   1   3       11.47       22.54      0.67 o
   1   1   3      437.37      396.16      7.06 o
   2   1   3      425.19      401.72      4.85 o
   3   1   3       72.71       73.12      1.85 o
   4   1   3     1538.77     1365.72     31.35 o
   5   1   3       26.69       25.75      0.48 o
   6   1   3      339.96      344.16      8.93 o
   7   1   3      972.79      942.72     11.38 o
   8   1   3       26.56       30.36      0.58 o
   9   1   3     1079.55     1058.54     16.89 o
  10   1   3       36.36       30.91      0.83 o
  11   1   3       66.15       93.82      1.64 o
  12   1   3       28.45       38.98      1.94 o
  13   1   3       42.38       35.76      0.72 o
  14   1   3      279.67      287.20      3.90 o
  15   1   3       27.37       26.91      0.79 o
  16   1   3       27.94       31.35      0.83 o
  17   1   3        0.18        0.72      0.24 o
  18   1   3       26.85       30.21      1.12 o
  19   1   3        4.01        1.45      1.37 o
 -20   2   3        3.36        3.30      0.72 o
 -19   2   3        1.33        1.00      0.29 o
 -18   2   3        0.00        0.15      0.43 o
 -17   2   3       36.04       39.61      1.05 o
 -16   2   3        0.96        1.44      0.23 o
 -15   2   3      120.22      128.50      1.90 o
 -14   2   3       42.45       47.25      1.00 o
 -13   2   3        8.56        8.06      0.29 o
 -12   2   3      172.17      175.37      2.19 o
 -11   2   3       34.18       36.40      0.63 o
 -10   2   3       55.15       51.21      0.80 o
  -9   2   3      306.77      338.69      3.84 o
  -8   2   3       89.98      107.06      1.86 o
  -7   2   3        1.96        2.03      0.13 o
  -6   2   3       93.17       78.91      1.20 o
  -5   2   3       17.71       12.50      0.28 o
  -4   2   3      217.97      207.78      2.79 o
  -3   2   3        2.27        3.21      0.30 o
  -2   2   3       20.09       32.63      1.02 o
   0   2   3      809.68      783.32     14.96 o
   1   2   3       91.74       50.19      1.13 o
   2   2   3       94.27       79.71      3.65 o
   3   2   3     1229.05     1069.99     19.89 o
   4   2   3      885.76      860.36     54.83 o
   5   2   3       14.14        8.27      0.23 o
   6   2   3      394.84      346.74      4.41 o
   7   2   3      105.13      105.12      1.45 o
   8   2   3      186.00      195.68      2.60 o
   9   2   3        0.00       -0.03      0.12 o
  10   2   3       43.43       31.67      0.59 o
  11   2   3       18.22       18.24      0.42 o
  12   2   3       28.13       32.34      0.67 o
  13   2   3        0.04        0.12      0.21 o
  14   2   3       30.12       36.76      0.80 o
  15   2   3       36.76       37.95      1.44 o
  16   2   3        9.87        8.99      0.38 o
  17   2   3       73.78       82.31      2.23 o
  18   2   3       21.83       24.95      1.00 o
  19   2   3        4.69        3.07      0.67 o
 -19   3   3        0.06        0.35      0.35 o
 -18   3   3       14.49       12.57      0.87 o
 -17   3   3       50.92       50.77      1.11 o
 -16   3   3        0.12        0.44      0.27 o
 -15   3   3       95.59      101.90      3.77 o
 -14   3   3        0.08        0.26      0.18 o
 -13   3   3        0.35        0.61      0.21 o
 -12   3   3       75.94       77.89      2.80 o
 -11   3   3       17.56       13.29      0.34 o
 -10   3   3        2.46        4.13      0.37 o
  -9   3   3       12.38       10.33      0.28 o
  -8   3   3      115.78      117.91      1.77 o
  -7   3   3      213.38      213.92      2.86 o
  -6   3   3      208.66      208.20      4.20 o
  -5   3   3      493.99      470.46     10.42 o
  -4   3   3      388.60      376.81      4.75 o
  -3   3   3      248.60      216.01      6.28 o
  -2   3   3     1000.55      983.89     16.87 o
  -1   3   3      544.38      613.86     17.07 o
   0   3   3      119.93      100.28      2.09 o
   1   3   3      292.74      279.87     11.47 o
   2   3   3       51.68       45.35      0.82 o
   3   3   3     1126.79     1091.42     26.63 o
   4   3   3      106.61       95.10      1.42 o
   5   3   3       19.15       20.13      0.41 o
   6   3   3      174.04      164.16      2.69 o
   7   3   3       36.38       35.14      0.62 o
   8   3   3      215.85      224.74      3.54 o
   9   3   3      302.87      298.67      3.63 o
  10   3   3        9.58       12.46      0.42 o
  11   3   3       48.33       47.22      0.85 o
  12   3   3       51.27       50.75      0.97 o
  13   3   3        2.82        3.21      0.27 o
  14   3   3      125.89      142.71      2.38 o
  15   3   3        7.04        8.27      0.34 o
  16   3   3        9.09        9.52      0.40 o
  17   3   3        0.12        0.08      0.54 o
  18   3   3        8.46        7.64      0.44 o
 -19   4   3       12.76        9.47      1.08 o
 -18   4   3       16.23       14.43      0.63 o
 -17   4   3       14.56       18.74      1.20 o
 -16   4   3        0.07        0.41      0.24 o
 -15   4   3      276.75      310.64     18.37 o
 -14   4   3       24.48       29.86      0.68 o
 -13   4   3      112.72      107.38      2.58 o
 -12   4   3      293.33      306.26      3.75 o
 -11   4   3      165.16      160.14      2.12 o
 -10   4   3      158.54      171.79      2.23 o
  -9   4   3        0.66        1.17      0.22 o
  -8   4   3       18.93       23.36      0.46 o
  -7   4   3        6.34        4.50      0.19 o
  -6   4   3      557.53      546.88      6.78 o
  -5   4   3       48.29       52.71      1.12 o
  -4   4   3     1253.38     1227.13     15.56 o
  -3   4   3      415.53      396.38      7.92 o
  -2   4   3      820.83      761.25     12.87 o
  -1   4   3     1617.13     1561.12     36.02 o
   0   4   3      109.70      104.74      2.30 o
   1   4   3      873.15      735.12      8.77 o
   2   4   3      119.09      132.30      1.85 o
   3   4   3     1924.45     2050.64    104.76 o
   4   4   3      949.52      943.45     11.22 o
   5   4   3        7.11        9.87      0.26 o
   6   4   3     1294.41     1226.29     12.74 o
   7   4   3      524.14      515.36      6.30 o
   8   4   3        0.06        0.40      0.15 o
   9   4   3       27.71       26.28      0.57 o
  10   4   3      108.58      112.65      1.57 o
  11   4   3       25.11       24.58      0.52 o
  12   4   3      231.67      250.20      3.47 o
  13   4   3        1.63        1.70      0.22 o
  14   4   3       53.50       63.20      1.21 o
  15   4   3       98.43      107.94      2.38 o
  16   4   3        1.41        1.75      0.24 o
  17   4   3       72.45       74.68      2.90 o
  18   4   3        0.42        0.30      0.67 o
 -19   5   3        0.42        1.11      0.72 o
 -18   5   3        0.12        0.16      0.38 o
 -17   5   3       54.88       50.68      2.61 o
 -16   5   3        2.70        2.37      0.27 o
 -15   5   3       10.14       10.59      0.63 o
 -14   5   3        4.96        6.45      0.31 o
 -13   5   3       11.66       11.59      0.56 o
 -12   5   3        7.28        6.48      0.27 o
 -11   5   3       68.66       57.87      2.09 o
 -10   5   3       17.01       12.66      0.41 o
  -9   5   3       10.29       10.44      0.51 o
  -8   5   3       36.18       39.71      2.65 o
  -7   5   3       30.03       30.23      0.63 o
  -6   5   3       64.70       64.33      1.05 o
  -5   5   3      410.35      431.54      5.07 o
  -4   5   3      363.11      361.72      4.73 o
  -3   5   3        3.49        5.56      0.30 o
  -2   5   3       70.20       69.31      1.08 o
  -1   5   3      152.20      151.82      2.16 o
   0   5   3       19.99       21.59      0.42 o
   1   5   3      113.24      104.23      2.57 o
   2   5   3       28.22       27.94      0.52 o
   3   5   3       37.52       44.27      1.73 o
   4   5   3       32.41       36.44      0.62 o
   5   5   3        4.69        4.68      0.40 o
   6   5   3        1.03        1.11      0.14 o
   7   5   3      235.10      240.36      2.95 o
   8   5   3      318.28      322.69      4.26 o
   9   5   3        0.91        0.46      0.15 o
  10   5   3        5.10        5.39      0.24 o
  11   5   3       79.13       83.75      1.48 o
  12   5   3        9.93       10.91      0.31 o
  13   5   3       71.91       78.97      1.42 o
  14   5   3       26.56       27.97      0.91 o
  15   5   3        0.02        0.25      0.26 o
  16   5   3        3.34        3.31      0.45 o
  17   5   3        1.20        1.27      0.63 o
  18   5   3        2.19        1.28      0.75 o
 -18   6   3        2.61        2.42      0.59 o
 -17   6   3        1.09        0.73      0.28 o
 -16   6   3        8.95        9.31      0.62 o
 -15   6   3       84.47       90.40      6.19 o
 -14   6   3        0.08        0.03      0.25 o
 -13   6   3       30.14       26.80      1.17 o
 -12   6   3       70.82       73.49      2.00 o
 -11   6   3       87.24       86.94      1.64 o
 -10   6   3       65.14       77.98      2.36 o
  -9   6   3        9.25       11.39      0.33 o
  -8   6   3       16.84       21.34      0.48 o
  -7   6   3       17.79       18.54      0.39 o
  -6   6   3       64.98       68.80      1.40 o
  -5   6   3      234.12      260.05      3.60 o
  -4   6   3      240.13      236.64      2.90 o
  -3   6   3       48.10       59.09      1.89 o
  -2   6   3      115.96      124.20      1.66 o
  -1   6   3      159.57      146.08      1.89 o
   0   6   3       35.12       37.38      0.65 o
   1   6   3      393.21      370.87      4.38 o
   2   6   3       56.53       59.96      0.92 o
   3   6   3      293.52      299.20      3.64 o
   4   6   3      224.33      225.74      2.76 o
   5   6   3        1.93        2.40      0.18 o
   6   6   3      624.30      626.95      6.71 o
   7   6   3      266.99      288.97      3.66 o
   8   6   3        5.93        7.06      0.26 o
   9   6   3       92.37       94.96      1.43 o
  10   6   3        0.02       -0.17      0.18 o
  11   6   3       31.11       33.70      0.71 o
  12   6   3       96.05      103.30      1.81 o
  13   6   3       12.13       12.69      0.53 o
  14   6   3        3.68        3.77      0.27 o
  15   6   3       34.39       34.24      1.03 o
  16   6   3        1.09        1.02      0.34 o
  17   6   3       18.28       12.41      0.88 o
 -17   7   3        9.29        7.55      2.31 o
 -16   7   3        0.03        0.23      0.26 o
 -15   7   3        1.51        1.00      0.24 o
 -14   7   3       11.54       13.66      0.78 o
 -13   7   3        0.90        1.33      0.24 o
 -12   7   3       27.30       33.14      1.26 o
 -11   7   3       91.94       96.70      2.12 o
 -10   7   3       58.07       64.08      2.39 o
  -9   7   3       75.92       85.58      1.86 o
  -8   7   3       40.60       47.12      0.78 o
  -7   7   3       22.58       24.25      0.60 o
  -6   7   3        3.22        3.64      0.20 o
  -5   7   3     1541.21     1716.32     22.02 o
  -4   7   3      957.57     1011.68     19.81 o
  -3   7   3      309.43      328.58      6.01 o
  -2   7   3       57.40       61.81      2.49 o
  -1   7   3        1.16        1.49      0.14 o
   0   7   3       14.21       15.79      0.37 o
   1   7   3       50.51       56.64      0.85 o
   2   7   3       12.25        9.89      0.25 o
   3   7   3        5.79        4.59      0.20 o
   4   7   3      174.88      179.04      2.24 o
   5   7   3       13.80       14.03      0.35 o
   6   7   3      134.40      136.03      1.88 o
   7   7   3      422.29      441.62      5.37 o
   8   7   3      129.75      133.65      2.40 o
   9   7   3       23.27       22.98      0.69 o
  10   7   3        2.14        2.15      0.22 o
  11   7   3      171.20      175.30      2.71 o
  12   7   3       37.86       36.73      1.06 o
  13   7   3       32.58       33.39      0.85 o
  14   7   3       79.08       77.27      2.82 o
  15   7   3        8.54        8.24      0.47 o
  16   7   3        0.65       -0.02      0.65 o
 -17   8   3        0.07       -0.03      0.88 o
 -16   8   3        4.57        4.60      0.59 o
 -15   8   3        0.02        0.32      0.33 o
 -14   8   3       11.55       12.65      2.01 o
 -13   8   3       13.10       13.87      1.25 o
 -12   8   3        4.50        5.31      0.67 o
 -11   8   3        6.93        7.16      0.50 o
 -10   8   3        1.55        1.89      0.20 o
  -9   8   3        6.76        8.47      0.63 o
  -8   8   3        4.81        4.88      0.24 o
  -7   8   3       19.44       22.78      0.47 o
  -6   8   3        7.47        8.34      0.26 o
  -5   8   3       54.98       55.90      1.36 o
  -4   8   3       39.30       43.88      0.74 o
  -3   8   3      152.18      166.14      3.50 o
  -2   8   3      129.00      141.15      5.97 o
  -1   8   3       21.78       22.43      1.02 o
   0   8   3       59.31       67.89      1.07 o
   1   8   3        1.61        1.56      0.16 o
   2   8   3       29.62       31.50      0.61 o
   3   8   3       40.60       43.34      0.77 o
   4   8   3        2.93        1.93      0.17 o
   5   8   3       83.52       90.48      1.38 o
   6   8   3        0.80        0.48      0.16 o
   7   8   3        1.70        1.97      0.28 o
   8   8   3        2.62        2.00      0.18 o
   9   8   3        0.16        0.20      0.20 o
  10   8   3        0.17        0.07      0.24 o
  11   8   3        8.30        8.29      0.36 o
  12   8   3        9.23        8.48      0.34 o
  13   8   3        7.46        6.84      0.49 o
  14   8   3        3.64        3.16      0.66 o
  15   8   3        0.03        0.45      0.72 o
  16   8   3        9.69        6.86      0.72 o
 -16   9   3        1.40        0.52      0.84 o
 -15   9   3        3.20        4.10      0.45 o
 -14   9   3       22.86       21.52      3.68 o
 -13   9   3        2.43        3.15      0.50 o
 -12   9   3       20.22       23.19      0.90 o
 -11   9   3       28.34       27.10      2.79 o
 -10   9   3        9.01        9.06      0.40 o
  -9   9   3       68.80       75.80      3.57 o
  -8   9   3        3.91        3.90      0.25 o
  -7   9   3       16.16       21.31      0.50 o
  -6   9   3        0.09        0.58      0.20 o
  -5   9   3      243.44      274.14      6.94 o
  -4   9   3      250.67      273.38      6.06 o
  -3   9   3      144.70      157.11      3.23 o
  -2   9   3        0.06        0.30      0.18 o
  -1   9   3        4.12        5.05      0.24 o
   0   9   3        4.23        4.57      0.21 o
   1   9   3        0.14        0.23      0.17 o
   2   9   3       24.17       27.84      0.55 o
   3   9   3        1.07        1.56      0.21 o
   4   9   3      129.89      138.19      2.03 o
   5   9   3        4.09        4.56      0.24 o
   6   9   3       11.81       12.08      0.37 o
   7   9   3      170.13      175.79      2.86 o
   8   9   3       15.69       14.33      0.42 o
   9   9   3        9.49       11.03      0.37 o
  10   9   3        1.29        1.26      0.25 o
  11   9   3       21.16       19.11      0.61 o
  12   9   3        3.06        2.91      0.29 o
  13   9   3        2.55        1.76      0.50 o
  14   9   3       20.78       14.85      0.86 o
  15   9   3        5.57        2.77      0.64 o
 -14  10   3       21.24       20.05      1.10 o
 -13  10   3        4.80        2.83      0.62 o
 -12  10   3       14.51       13.53      1.60 o
 -11  10   3        0.00        0.12      0.27 o
 -10  10   3        0.00        0.24      0.35 o
  -9  10   3       18.78       22.02      0.86 o
  -8  10   3        0.01        0.15      0.30 o
  -7  10   3       31.44       34.41      1.18 o
  -6  10   3        6.20        6.94      0.30 o
  -5  10   3        9.84        8.72      0.31 o
  -4  10   3        0.75        0.52      0.20 o
  -3  10   3       96.70      104.92      1.67 o
  -2  10   3       71.58       72.36      3.45 o
  -1  10   3        4.25        5.56      0.26 o
   0  10   3       38.47       40.85      0.81 o
   1  10   3        7.68        7.06      0.27 o
   2  10   3       40.50       44.65      0.78 o
   3  10   3       96.02      102.37      1.55 o
   4  10   3       51.21       54.07      1.05 o
   5  10   3      106.55      107.75      2.67 o
   6  10   3       35.65       35.43      1.51 o
   7  10   3        1.68        0.97      0.22 o
   8  10   3        0.70        0.34      0.20 o
   9  10   3        8.12        7.16      0.35 o
  10  10   3        5.00        3.94      0.57 o
  11  10   3        1.85        0.88      0.43 o
  13  10   3        1.20       -0.04      0.88 o
  14  10   3        6.02        4.77      1.32 o
 -13  11   3       29.39       25.25      1.24 o
 -12  11   3        0.03       -0.67      0.67 o
 -11  11   3        0.19        0.30      0.34 o
 -10  11   3        3.34        3.10      0.34 o
  -9  11   3        8.95        7.26      0.60 o
  -8  11   3        7.29        8.12      0.79 o
  -7  11   3        0.49        0.90      0.26 o
  -6  11   3        6.53        6.77      0.39 o
  -5  11   3        0.87        0.61      0.34 o
  -4  11   3        1.67        1.48      0.41 o
  -3  11   3       25.43       25.27      0.92 o
  -2  11   3        4.52        5.11      0.31 o
  -1  11   3        1.36        0.86      0.22 o
   0  11   3       11.24       11.50      0.68 o
   1  11   3        0.12        0.00      0.20 o
   2  11   3        1.63        1.18      0.20 o
   3  11   3        2.51        1.90      0.58 o
   4  11   3       37.15       34.87      0.88 o
   5  11   3       61.50       59.22      1.41 o
   6  11   3       22.71       17.83      0.52 o
   7  11   3       15.34       12.10      0.79 o
   8  11   3        2.11        1.83      0.26 o
   9  11   3        3.71        3.08      0.41 o
  10  11   3        2.82        0.47      0.87 o
  -9  12   3        2.14        2.35      0.60 o
  -8  12   3        0.01       -0.28      0.37 o
  -7  12   3        0.02        0.01      0.23 o
  -6  12   3        6.11        5.36      0.91 o
  -5  12   3        4.64        3.18      0.30 o
  -4  12   3       16.30       16.91      0.63 o
  -3  12   3        5.39        4.54      0.33 o
  -2  12   3        5.13        5.69      0.47 o
  -1  12   3       44.00       43.13      5.10 o
   0  12   3       11.55       10.85      0.77 o
   1  12   3        4.77        4.60      0.35 o
   2  12   3        5.20        5.10      0.64 o
   3  12   3       17.71       16.17      1.46 o
   4  12   3       10.79        9.04      0.72 o
   5  12   3        3.87        2.92      0.31 o
   6  12   3        5.12        3.05      0.98 o
  -8  13   3        2.25        0.58      0.77 o
  -7  13   3        6.02        4.96      0.61 o
  -6  13   3       19.16       17.52      0.98 o
  -5  13   3        2.68        2.23      0.65 o
  -4  13   3        4.83        5.04      0.58 o
  -3  13   3       12.93       12.33      0.74 o
   3  13   3        0.61        0.67      0.50 o
   4  13   3        4.21        2.93      0.55 o
   5  13   3       14.87        9.09      0.72 o
   6  13   3       11.84        7.18      0.68 o
 -19   0   4       13.46       11.82      0.69 o
 -18   0   4       25.46       27.27      0.91 o
 -17   0   4        0.15       -0.20      0.20 o
 -16   0   4       56.75       57.76      1.62 o
 -15   0   4        2.40        2.67      0.37 o
 -14   0   4      174.90      181.77      3.67 o
 -13   0   4       29.20       32.10      0.87 o
 -12   0   4       11.86       11.67      0.50 o
 -11   0   4      407.08      417.51      6.73 o
 -10   0   4        0.22       -0.15      0.32 o
  -9   0   4      214.91      224.80      3.82 o
  -8   0   4        0.21        0.24      0.18 o
  -7   0   4       12.18       10.44      0.42 o
  -6   0   4      491.52      467.58      8.04 o
  -5   0   4      517.19      478.27      8.09 o
  -4   0   4      527.55      557.61      9.63 o
  -3   0   4      647.15      602.62     10.09 o
  -1   0   4      161.14      177.10      3.12 o
   0   0   4      250.79      183.17      3.30 o
   1   0   4        4.50        3.53      0.15 o
   3   0   4      471.54      421.49      7.12 o
   4   0   4      334.92      307.69      5.65 o
   5   0   4     1464.81     1453.03     21.04 o
   6   0   4       30.48       28.77      0.75 o
   7   0   4      480.15      452.84      7.11 o
   8   0   4        1.12        0.65      0.20 o
   9   0   4        0.12        0.45      0.18 o
  10   0   4      111.72      114.40      2.60 o
  11   0   4       68.14       78.90      1.86 o
  12   0   4      140.04      143.18      3.22 o
  13   0   4       78.37       89.07      2.22 o
  14   0   4       24.18       23.68      0.90 o
  15   0   4        8.90        8.37      0.62 o
  16   0   4      227.29      263.56      9.74 o
  17   0   4        0.02       -0.43      0.43 o
 -20   1   4        0.98        0.08      0.75 o
 -19   1   4        6.28        5.05      0.36 o
 -18   1   4        2.59        1.96      0.62 o
 -17   1   4        0.42        0.54      0.27 o
 -16   1   4        3.76        3.48      0.30 o
 -15   1   4        0.26        0.74      0.22 o
 -14   1   4       18.45       18.53      0.47 o
 -13   1   4       43.51       45.30      0.94 o
 -12   1   4       32.20       33.83      0.62 o
 -11   1   4       14.22       15.31      0.64 o
 -10   1   4       29.95       29.34      0.86 o
  -9   1   4       35.28       39.74      0.68 o
  -8   1   4      438.57      442.17      4.95 o
  -7   1   4       37.94       40.58      0.69 o
  -6   1   4       43.77       34.87      0.61 o
  -5   1   4      312.59      289.72      5.55 o
  -4   1   4      163.58      156.08      2.16 o
  -3   1   4      199.75      181.32      2.49 o
  -2   1   4       37.90       33.94      1.23 o
  -1   1   4       32.31       23.01      0.56 o
   0   1   4       10.73       11.82      0.37 o
   1   1   4       65.96       62.04      1.49 o
   2   1   4        1.32        2.52      0.09 o
   3   1   4      128.04      118.53      1.65 o
   4   1   4       67.40       58.70      0.92 o
   5   1   4      145.35      141.54      2.42 o
   6   1   4      634.29      630.15      7.87 o
   7   1   4       31.90       36.54      0.66 o
   8   1   4      112.33      106.51      1.48 o
   9   1   4        9.99       16.76      0.58 o
  10   1   4       11.87       16.26      0.65 o
  11   1   4       36.21       38.72      1.22 o
  12   1   4       24.54       24.34      0.56 o
  13   1   4       19.78       23.09      0.56 o
  14   1   4        0.09        0.18      0.21 o
  15   1   4        5.94        6.11      0.33 o
  16   1   4        1.04        2.17      0.71 o
  17   1   4        4.15        4.60      0.40 o
  18   1   4        1.42        1.62      0.92 o
 -19   2   4        7.45        7.34      0.83 o
 -18   2   4        4.71        5.47      0.29 o
 -17   2   4        2.46        1.98      0.30 o
 -16   2   4       40.35       45.49      1.04 o
 -15   2   4        5.26        5.05      0.49 o
 -14   2   4      186.72      191.46      2.66 o
 -13   2   4        5.80        6.73      0.30 o
 -12   2   4        0.47        0.15      0.21 o
 -11   2   4      149.72      156.26      1.94 o
 -10   2   4       53.58       58.63      0.86 o
  -9   2   4      221.06      229.51      2.75 o
  -8   2   4        2.77        2.54      0.34 o
  -7   2   4       29.66       33.44      0.54 o
  -6   2   4        3.49        1.87      0.20 o
  -5   2   4      493.52      497.47      9.39 o
  -4   2   4       44.35       58.54      0.92 o
  -3   2   4      871.50      866.28     10.78 o
  -2   2   4      662.93      693.39     11.81 o
  -1   2   4       33.34       26.24      0.69 o
   0   2   4      321.88      268.36      5.00 o
   1   2   4        1.07        1.49      0.14 o
   2   2   4     1466.91     1499.52     34.58 o
   3   2   4       90.97       82.21      1.16 o
   4   2   4      417.29      369.12     10.15 o
   5   2   4      388.80      385.78      5.13 o
   6   2   4      486.04      471.28      5.27 o
   7   2   4      368.79      372.14      4.42 o
   8   2   4        3.00        2.15      0.16 o
   9   2   4        1.07        0.74      0.18 o
  10   2   4        0.31        0.01      0.16 o
  11   2   4      102.65      121.04      4.66 o
  12   2   4       59.38       55.63      1.78 o
  13   2   4      109.26      119.22      2.01 o
  14   2   4        8.98       10.00      0.37 o
  15   2   4        5.20        5.52      0.27 o
  16   2   4       89.19       98.64      2.65 o
  17   2   4        0.67        0.52      0.27 o
 -19   3   4       15.42       11.49      0.53 o
 -18   3   4        0.03        0.14      0.34 o
 -17   3   4       10.86       10.08      0.43 o
 -16   3   4        0.13        0.28      0.22 o
 -15   3   4        2.04        3.70      0.84 o
 -14   3   4       48.85       47.87      0.91 o
 -13   3   4      117.70      128.53      4.02 o
 -12   3   4       66.73       64.70      1.18 o
 -11   3   4       19.56       19.99      0.43 o
 -10   3   4        5.14        4.32      0.24 o
  -9   3   4       46.90       47.05      0.74 o
  -8   3   4      556.24      586.92      8.98 o
  -7   3   4       34.61       33.95      0.94 o
  -6   3   4      869.47      860.78     10.22 o
  -5   3   4      211.63      220.77      7.25 o
  -4   3   4      163.70      176.74      2.29 o
  -3   3   4      785.69      754.20     29.31 o
  -2   3   4       65.94       66.85      2.70 o
  -1   3   4      644.78      615.56     10.56 o
   0   3   4        0.09        1.31      0.14 o
   1   3   4        7.95        8.20      0.32 o
   2   3   4      157.76      158.63      3.06 o
   3   3   4      339.45      330.17     14.24 o
   4   3   4      283.09      262.35      3.15 o
   5   3   4      483.36      470.28      7.12 o
   6   3   4      808.75      800.55      8.64 o
   7   3   4       45.27       45.60      0.75 o
   8   3   4      174.03      170.30      2.36 o
   9   3   4        2.58        3.79      0.18 o
  10   3   4      214.03      242.06      3.08 o
  11   3   4       51.83       55.37      1.14 o
  12   3   4      159.86      158.60      2.38 o
  13   3   4      103.78      115.63      2.06 o
  14   3   4        0.15        0.47      0.23 o
  15   3   4       67.58       70.20      1.92 o
  16   3   4        1.28        1.60      0.25 o
  17   3   4        0.01        0.72      1.44 o
 -19   4   4        0.38        0.89      0.38 o
 -18   4   4        0.74        0.76      0.82 o
 -17   4   4        1.16        1.18      0.24 o
 -16   4   4        0.41        0.15      0.35 o
 -15   4   4        1.71        2.53      0.54 o
 -14   4   4       12.67       11.19      0.38 o
 -13   4   4       10.96       12.52      0.38 o
 -12   4   4        2.33        1.88      0.20 o
 -11   4   4        1.79        2.22      0.20 o
 -10   4   4       98.68      111.72      1.53 o
  -9   4   4       45.58       48.19      1.04 o
  -8   4   4       50.36       52.74      1.18 o
  -7   4   4       13.80       12.94      0.50 o
  -6   4   4      138.04      125.13      1.64 o
  -5   4   4        1.45        2.05      0.24 o
  -4   4   4      112.17      108.50      1.47 o
  -3   4   4       17.75       17.25      0.34 o
  -2   4   4       83.39       87.22      3.56 o
  -1   4   4        0.93        0.84      0.18 o
   0   4   4       15.81       21.89      2.08 o
   1   4   4      131.12      124.27      2.81 o
   2   4   4        0.30        0.09      0.06 o
   3   4   4       24.07       23.20      0.52 o
   4   4   4       28.25       28.60      0.72 o
   5   4   4       19.59       20.09      0.44 o
   6   4   4      577.76      597.56     14.65 o
   7   4   4       39.89       41.84      0.79 o
   8   4   4       95.41       92.15      1.62 o
   9   4   4        0.50        0.45      0.17 o
  10   4   4       28.17       24.83      0.75 o
  11   4   4       18.71       22.74      0.52 o
  12   4   4       13.29       13.22      0.40 o
  13   4   4        3.89        3.98      0.27 o
  14   4   4        4.81        4.72      0.30 o
  15   4   4        6.09        6.49      0.35 o
  16   4   4        0.17        0.15      0.19 o
  17   4   4        6.29        5.10      0.57 o
 -18   5   4        5.42        4.28      0.88 o
 -17   5   4       17.38       14.46      0.69 o
 -16   5   4        9.00        7.95      0.34 o
 -15   5   4       10.83       12.29      0.40 o
 -14   5   4        1.97        1.33      0.24 o
 -13   5   4       73.04       81.59      1.54 o
 -12   5   4       18.66       19.87      0.67 o
 -11   5   4       14.96       18.97      0.81 o
 -10   5   4        0.11        0.24      0.24 o
  -9   5   4        9.30       11.17      0.29 o
  -8   5   4       67.47       73.92      1.04 o
  -7   5   4       18.10       20.48      0.48 o
  -6   5   4     1594.24     1745.68     33.73 o
  -5   5   4        0.42        1.27      0.13 o
  -4   5   4       69.73       60.31      0.98 o
  -3   5   4      405.34      419.96     14.36 o
  -2   5   4        9.27       10.13      0.25 o
  -1   5   4      396.12      381.93      4.30 o
   0   5   4       20.18       19.25      0.88 o
   1   5   4       49.54       49.00      1.05 o
   2   5   4      193.38      189.54      3.42 o
   3   5   4      317.04      308.91      3.58 o
   4   5   4       24.09       21.41      0.91 o
   5   5   4      345.40      331.89      3.88 o
   6   5   4       55.55       54.04      0.93 o
   7   5   4        8.26        8.05      0.26 o
   8   5   4       93.58       91.23      1.33 o
   9   5   4        1.03        1.23      0.18 o
  10   5   4      320.67      336.81      9.14 o
  11   5   4        4.36        4.38      0.24 o
  12   5   4       80.00       86.16      1.57 o
  13   5   4       76.62       77.37      1.80 o
  14   5   4       14.15       17.38      0.63 o
  15   5   4       49.74       45.29      1.37 o
  16   5   4        0.56        0.14      0.55 o
  17   5   4        4.52        2.92      0.66 o
 -18   6   4        3.70        2.79      0.45 o
 -17   6   4       23.92       20.80      1.20 o
 -16   6   4       60.27       63.74      3.15 o
 -15   6   4       14.81       13.66      0.45 o
 -14   6   4       37.35       40.11      1.62 o
 -13   6   4       25.93       28.15      2.07 o
 -12   6   4        3.72        4.21      0.25 o
 -11   6   4       65.01       76.16      1.18 o
 -10   6   4       18.76       21.08      0.44 o
  -9   6   4       18.23       23.64      0.57 o
  -8   6   4        0.20        0.27      0.15 o
  -7   6   4        4.26        6.76      0.33 o
  -6   6   4      173.05      198.84      2.55 o
  -5   6   4      161.76      176.13      2.20 o
  -4   6   4      612.84      663.44      7.33 o
  -3   6   4       73.45       74.44      1.59 o
  -2   6   4       44.41       47.75      1.03 o
  -1   6   4      140.71      150.65      1.92 o
   0   6   4       27.84       23.13      0.86 o
   1   6   4      255.32      273.02      5.90 o
   2   6   4      772.78      784.52      8.29 o
   3   6   4       64.29       66.20      0.98 o
   4   6   4      128.35      133.50      3.40 o
   5   6   4       84.14       78.90      1.87 o
   6   6   4       13.88       17.11      0.75 o
   7   6   4       48.27       44.99      0.81 o
   8   6   4       25.63       26.39      1.16 o
   9   6   4        4.08        4.47      0.24 o
  10   6   4        0.29        0.60      0.20 o
  11   6   4        4.79        4.69      0.65 o
  12   6   4        0.52       -0.06      0.52 o
  13   6   4       50.02       54.50      1.24 o
  14   6   4       23.59       23.73      0.75 o
  15   6   4       17.97       17.67      0.75 o
  16   6   4        3.29        3.10      0.93 o
 -17   7   4        2.89        1.54      0.45 o
 -16   7   4        2.82        3.65      0.39 o
 -15   7   4        1.95        2.20      0.30 o
 -14   7   4        1.03        1.19      0.26 o
 -13   7   4       25.03       26.75      1.05 o
 -12   7   4        2.13        2.31      0.35 o
 -11   7   4       15.11       16.05      0.48 o
 -10   7   4        2.85        2.07      0.23 o
  -9   7   4        0.23        0.26      0.17 o
  -8   7   4       67.52       75.99      1.24 o
  -7   7   4       14.83       16.26      0.40 o
  -6   7   4      120.16      137.81      1.98 o
  -5   7   4        1.32        1.09      0.15 o
  -4   7   4      109.15      121.30      1.76 o
  -3   7   4       55.59       65.08      1.05 o
  -2   7   4        5.37        7.40      0.44 o
  -1   7   4       15.37       17.62      0.36 o
   0   7   4       64.03       70.14      1.06 o
   1   7   4       12.77       12.88      0.35 o
   2   7   4       16.11       21.95      0.44 o
   3   7   4      143.02      151.93      2.04 o
   4   7   4       12.46       13.82      0.33 o
   5   7   4       46.39       50.64      0.83 o
   6   7   4        4.55        4.60      0.23 o
   7   7   4        4.94        5.14      0.47 o
   8   7   4       59.67       60.30      1.05 o
   9   7   4       16.51       17.47      0.45 o
  10   7   4       23.26       23.38      0.85 o
  11   7   4        0.33        0.52      0.22 o
  12   7   4        2.53        2.44      0.26 o
  13   7   4       11.36       10.74      0.47 o
  14   7   4       19.50       19.45      0.96 o
  15   7   4        1.31        1.26      0.59 o
 -17   8   4        7.59        6.61      1.07 o
 -16   8   4       61.55       58.55      3.18 o
 -15   8   4        0.03        0.07      0.26 o
 -14   8   4        4.48        3.61      0.38 o
 -13   8   4        9.72       10.36      0.40 o
 -12   8   4        2.28        2.85      0.42 o
 -11   8   4       38.25       43.10      1.51 o
 -10   8   4        1.06        1.23      0.24 o
  -9   8   4       13.18       17.82      0.44 o
  -8   8   4        1.41        1.46      0.26 o
  -7   8   4        2.14        3.38      0.24 o
  -6   8   4      119.45      133.27      1.91 o
  -5   8   4      125.46      141.71      1.98 o
  -4   8   4      125.31      129.49      1.92 o
  -3   8   4       13.35       14.29      0.35 o
  -2   8   4        7.77        9.12      0.40 o
  -1   8   4        4.52        4.13      0.28 o
   0   8   4       32.63       37.54      0.66 o
   1   8   4       31.17       35.49      1.33 o
   2   8   4      410.14      426.80      5.09 o
   3   8   4       44.72       46.17      0.85 o
   4   8   4       24.13       27.47      0.56 o
   5   8   4      102.92      107.23      3.19 o
   6   8   4        0.78        0.46      0.19 o
   7   8   4       57.30       61.13      1.64 o
   8   8   4        2.76        1.82      0.23 o
   9   8   4        6.74        6.95      0.33 o
  10   8   4        1.09        0.67      0.23 o
  11   8   4        3.49        4.12      0.33 o
  12   8   4       19.10       17.45      0.58 o
  13   8   4       21.08       19.02      1.21 o
  14   8   4       12.86        8.54      0.70 o
  15   8   4        2.31        3.23      1.08 o
 -16   9   4       15.69       12.82      1.19 o
 -15   9   4        2.47        2.83      0.56 o
 -14   9   4        8.04        7.67      0.57 o
 -13   9   4        0.06        0.06      0.23 o
 -12   9   4       26.35       27.67      2.84 o
 -11   9   4        0.19       -0.12      0.29 o
 -10   9   4        3.89        4.45      0.29 o
  -9   9   4       12.68       15.71      0.52 o
  -8   9   4        3.06        1.91      0.20 o
  -7   9   4      138.99      159.70      3.78 o
  -6   9   4      147.73      162.38      2.45 o
  -5   9   4       11.77       14.27      0.57 o
  -4   9   4        4.30        6.06      0.38 o
  -3   9   4        6.71        8.38      0.36 o
  -2   9   4       17.01       20.77      0.47 o
  -1   9   4        0.41        0.36      0.25 o
   0   9   4       15.85       17.44      0.40 o
   1   9   4        3.61        4.48      0.23 o
   2   9   4        1.14        0.64      0.20 o
   3   9   4        0.36        0.31      0.19 o
   4   9   4       86.33       88.47      1.62 o
   5   9   4       19.42       20.02      0.91 o
   6   9   4       19.36       19.94      0.49 o
   7   9   4       18.56       19.14      0.48 o
   8   9   4        0.01       -0.05      0.25 o
   9   9   4       45.06       43.51      1.74 o
  10   9   4        7.43        6.99      0.37 o
  11   9   4        7.72        6.59      0.39 o
  12   9   4       27.80       23.11      1.22 o
  13   9   4        0.09        0.80      0.80 o
 -14  10   4        0.88        0.60      0.56 o
 -12  10   4        0.86        0.71      0.31 o
 -11  10   4        7.40        7.65      1.18 o
 -10  10   4        0.49        0.86      0.39 o
  -9  10   4        0.07        0.20      0.23 o
  -8  10   4       36.06       38.29      1.40 o
  -7  10   4        0.05       -0.42      0.42 o
  -6  10   4       27.89       26.46      1.18 o
  -5  10   4       50.93       55.62      1.11 o
  -4  10   4        1.48        3.30      0.23 o
  -3  10   4       15.07       17.29      0.47 o
  -2  10   4       19.65       19.37      0.50 o
  -1  10   4        1.24        1.35      0.34 o
   0  10   4       20.55       22.02      0.52 o
   1  10   4        2.89        2.79      0.25 o
   2  10   4       60.80       64.30      1.17 o
   3  10   4        0.14        0.01      0.21 o
   4  10   4       19.20       17.69      0.45 o
   5  10   4       40.20       39.36      1.04 o
   6  10   4        2.00        1.77      0.26 o
   7  10   4        2.18        2.06      0.25 o
   8  10   4       10.65       10.79      0.45 o
   9  10   4        0.00        0.15      0.34 o
  12  10   4        5.51        2.20      1.06 o
 -13  11   4        1.78        0.92      0.66 o
 -12  11   4        6.23        4.73      0.78 o
 -11  11   4        0.31        0.13      0.53 o
 -10  11   4        4.14        2.95      0.45 o
  -9  11   4        1.42        1.73      0.40 o
  -8  11   4       11.69       15.53      1.83 o
  -7  11   4       33.91       32.28      1.09 o
  -6  11   4       47.12       45.75      1.78 o
  -5  11   4       18.82       20.41      0.55 o
  -4  11   4        0.16        0.43      0.25 o
  -3  11   4       22.13       24.68      0.62 o
  -2  11   4        7.84        8.12      0.35 o
  -1  11   4        1.57        2.21      0.27 o
   0  11   4        2.40        2.83      0.38 o
   1  11   4        0.05        0.30      0.23 o
   2  11   4        1.25        1.29      0.23 o
   3  11   4        1.40        0.80      0.26 o
   4  11   4        2.98        2.20      0.30 o
   5  11   4       22.31       20.85      0.69 o
   6  11   4       31.59       28.02      0.84 o
   7  11   4        3.33        2.21      0.36 o
   8  11   4        4.83        6.40      0.88 o
   9  11   4       10.10        6.97      0.78 o
  10  11   4        1.78        0.83      1.05 o
  -9  12   4        0.80        0.15      0.48 o
  -8  12   4       30.61       26.84      1.47 o
  -7  12   4        0.33        0.27      0.40 o
  -6  12   4        8.94        6.30      0.52 o
  -5  12   4        3.64        3.03      0.86 o
  -4  12   4        3.56        2.36      0.34 o
  -3  12   4        0.86        0.65      0.30 o
  -2  12   4        2.26        2.92      0.30 o
  -1  12   4        1.09        0.71      0.26 o
   0  12   4        1.80        1.51      0.63 o
   1  12   4       14.86       13.81      0.95 o
   2  12   4        0.39        0.13      0.33 o
   3  12   4       13.23       11.40      0.59 o
   4  12   4       27.27       19.67      1.14 o
   5  12   4        0.96        0.94      0.61 o
  -3  13   4        4.14        5.07      1.08 o
  -2  13   4        0.21       -0.20      0.76 o
 -19   1   5        0.25       -0.15      0.37 o
 -18   1   5        8.53        7.59      0.39 o
 -17   1   5        1.62        1.76      0.29 o
 -16   1   5       47.22       41.47      0.90 o
 -15   1   5        9.24        8.75      0.36 o
 -14   1   5      138.44      155.40      2.18 o
 -13   1   5        2.35        2.42      0.23 o
 -12   1   5       33.95       37.77      0.96 o
 -11   1   5        1.13        1.15      0.17 o
 -10   1   5       16.16       16.06      0.64 o
  -9   1   5      202.91      215.18      3.45 o
  -8   1   5       91.32       94.92      2.48 o
  -7   1   5      778.80      799.95     17.88 o
  -6   1   5       13.48       15.16      0.35 o
  -5   1   5      416.28      406.51      7.76 o
  -4   1   5      458.62      464.99      5.03 o
  -3   1   5        9.85        7.51      0.16 o
  -2   1   5      392.15      355.66      5.75 o
  -1   1   5      114.16      120.81      1.99 o
   0   1   5      434.66      429.93      6.72 o
   1   1   5        6.99        6.67      0.26 o
   2   1   5        2.78        2.25      0.17 o
   3   1   5      496.68      487.32     14.43 o
   4   1   5     2267.10     2283.59     45.38 o
   5   1   5      149.86      158.95      1.97 o
   6   1   5        2.26        2.97      0.17 o
   7   1   5      117.78      120.67      2.30 o
   8   1   5       10.09       11.53      0.30 o
   9   1   5      468.89      515.62      6.68 o
  10   1   5        7.86        9.96      0.33 o
  11   1   5      200.10      210.08      4.21 o
  12   1   5       72.13       85.18      1.61 o
  13   1   5        1.19        1.39      0.33 o
  14   1   5      121.96      128.88      3.25 o
  15   1   5        4.73        5.31      0.36 o
  16   1   5        0.30        0.23      0.28 o
 -19   2   5        1.01        1.56      0.61 o
 -18   2   5        0.01        0.37      0.24 o
 -17   2   5        9.60        9.42      0.79 o
 -16   2   5        3.59        4.60      0.31 o
 -15   2   5       26.50       26.07      0.60 o
 -14   2   5        6.34        5.48      0.29 o
 -13   2   5       18.52       19.02      0.47 o
 -12   2   5       32.04       34.71      0.64 o
 -11   2   5        0.43        0.67      0.32 o
 -10   2   5       10.74       10.32      0.32 o
  -9   2   5       32.51       35.94      0.88 o
  -8   2   5      369.09      397.79     12.04 o
  -7   2   5       76.13       86.40      1.18 o
  -6   2   5      263.63      260.82      8.75 o
  -5   2   5       49.55       54.82      1.50 o
  -4   2   5      444.12      462.42     22.30 o
  -3   2   5       16.27       20.94      0.59 o
  -2   2   5       33.03       46.69      1.05 o
  -1   2   5      111.07      103.67      1.96 o
   0   2   5        2.12        4.61      0.25 o
   1   2   5      472.17      459.97      7.30 o
   2   2   5       26.57       29.31      0.70 o
   3   2   5      302.42      299.34      5.17 o
   4   2   5      432.22      420.32      4.55 o
   5   2   5       15.65       15.17      0.58 o
   6   2   5       31.27       30.05      0.61 o
   7   2   5       69.23       70.98      1.30 o
   8   2   5      168.81      164.50      3.40 o
   9   2   5       25.61       27.20      0.65 o
  10   2   5        0.92        0.57      0.18 o
  11   2   5       64.96       69.81      1.30 o
  12   2   5       70.73       77.63      2.22 o
  13   2   5        0.10       -0.20      0.21 o
  14   2   5       26.45       29.52      1.65 o
  15   2   5       28.60       30.03      1.59 o
  16   2   5        7.63        7.14      0.87 o
 -19   3   5        0.70       -0.48      0.95 o
 -18   3   5        0.39        0.17      0.40 o
 -17   3   5        2.08        1.84      1.21 o
 -16   3   5        0.03        0.15      0.22 o
 -15   3   5        0.24        0.65      0.25 o
 -14   3   5       15.88       14.92      0.44 o
 -13   3   5        0.44        0.20      0.22 o
 -12   3   5        3.59        3.68      0.26 o
 -11   3   5        2.13        3.11      0.22 o
 -10   3   5       10.00        8.62      0.29 o
  -9   3   5        2.86        3.90      0.64 o
  -8   3   5      143.73      156.80      3.29 o
  -7   3   5      159.71      175.08      2.59 o
  -6   3   5      513.94      552.12      5.96 o
  -5   3   5       16.06       14.12      0.27 o
  -4   3   5      192.35      196.52      8.43 o
  -3   3   5        0.37        0.71      0.17 o
  -2   3   5        9.04        7.51      0.31 o
  -1   3   5       28.68       31.63      0.73 o
   0   3   5       33.33       34.04      0.86 o
   1   3   5        0.55        0.12      0.15 o
   2   3   5        3.94        4.60      0.26 o
   3   3   5       30.63       37.16      0.94 o
   4   3   5       58.64       58.56      2.97 o
   5   3   5       15.95       17.29      0.44 o
   6   3   5        7.31        7.49      0.42 o
   7   3   5        1.95        2.22      0.16 o
   8   3   5        8.43        6.09      0.53 o
   9   3   5       41.98       44.93      0.83 o
  10   3   5       19.03       18.12      0.47 o
  11   3   5       18.41       18.63      0.56 o
  12   3   5        0.91        1.68      0.23 o
  13   3   5        5.60        9.41      0.42 o
  14   3   5       32.82       35.10      1.80 o
  15   3   5        1.22        1.83      0.32 o
  16   3   5        1.00        0.36      0.43 o
 -19   4   5        0.13        0.45      0.54 o
 -18   4   5       15.03       13.13      1.68 o
 -17   4   5       24.30       22.58      0.69 o
 -16   4   5        8.25        6.87      0.39 o
 -15   4   5       63.43       64.29      1.40 o
 -14   4   5       10.00       10.29      0.34 o
 -13   4   5       48.35       56.92      1.37 o
 -12   4   5       37.91       41.57      0.77 o
 -11   4   5        3.85        4.48      0.26 o
 -10   4   5      193.92      209.15      2.68 o
  -9   4   5        0.49        0.79      0.18 o
  -8   4   5      210.91      237.56      3.03 o
  -7   4   5       66.83       65.81      1.85 o
  -6   4   5      368.62      386.42      7.15 o
  -5   4   5        2.22        2.33      0.14 o
  -4   4   5      215.39      224.35      5.38 o
  -3   4   5       33.59       38.73      0.94 o
  -2   4   5       63.15       59.87      1.40 o
  -1   4   5      241.55      258.80      4.33 o
   0   4   5      216.15      233.57      3.92 o
   1   4   5      898.49      852.82     12.91 o
   2   4   5       67.51       76.70      1.56 o
   3   4   5      507.99      525.81      8.23 o
   4   4   5      209.85      216.12     13.38 o
   5   4   5       36.45       37.76      1.67 o
   6   4   5      253.28      250.70      5.72 o
   7   4   5        6.91        6.15      0.25 o
   8   4   5       61.27       65.34      1.04 o
   9   4   5        2.18        2.19      0.20 o
  10   4   5        4.79        3.21      0.45 o
  11   4   5       19.21       18.66      0.54 o
  12   4   5      139.48      145.80      3.01 o
  13   4   5        1.00        2.08      0.27 o
  14   4   5       37.68       36.46      1.66 o
  15   4   5       26.10       25.96      1.18 o
  16   4   5        2.06        1.38      0.47 o
 -18   5   5       13.47       11.51      0.78 o
 -17   5   5        3.00        2.22      0.40 o
 -16   5   5        2.23        3.03      0.31 o
 -15   5   5        1.42        1.09      0.31 o
 -14   5   5        8.24        8.66      0.45 o
 -13   5   5        2.21        2.24      0.34 o
 -12   5   5       15.60       14.79      0.42 o
 -11   5   5        5.21        5.75      0.26 o
 -10   5   5       11.06       11.23      0.33 o
  -9   5   5       15.54       17.24      0.37 o
  -8   5   5        0.43        0.97      0.19 o
  -7   5   5        0.37        0.81      0.17 o
  -6   5   5      303.87      354.11      8.69 o
  -5   5   5       95.69      100.56      1.71 o
  -4   5   5       21.52       23.88      1.43 o
  -3   5   5        7.03        8.09      0.78 o
  -2   5   5       14.20       14.87      0.53 o
  -1   5   5       26.03       32.63      0.70 o
   0   5   5       68.24       61.04      1.39 o
   1   5   5       18.89       17.07      0.56 o
   2   5   5        0.95        2.03      0.23 o
   3   5   5        0.90        1.12      0.20 o
   4   5   5        5.77        5.03      0.28 o
   5   5   5       22.06       23.36      1.00 o
   6   5   5        6.78        7.13      0.40 o
   7   5   5        2.40        2.85      0.17 o
   8   5   5        5.55        7.17      0.26 o
   9   5   5        0.78        1.11      0.19 o
  10   5   5       28.33       28.56      0.64 o
  11   5   5       15.44       16.09      0.57 o
  12   5   5       11.54       13.18      0.67 o
  13   5   5       32.38       32.02      0.93 o
  14   5   5        0.28        0.30      0.30 o
  15   5   5        0.02        0.08      0.58 o
 -18   6   5       11.10        9.38      0.59 o
 -17   6   5        8.30        6.53      0.61 o
 -16   6   5        4.88        6.12      0.49 o
 -15   6   5       11.81       10.99      0.96 o
 -14   6   5        0.03        0.32      0.25 o
 -13   6   5        2.66        2.58      0.27 o
 -12   6   5        1.85        1.96      0.23 o
 -11   6   5        7.09        7.83      0.34 o
 -10   6   5       88.17       95.98      1.36 o
  -9   6   5        5.26        6.08      0.32 o
  -8   6   5        1.23        1.77      0.24 o
  -7   6   5        1.22        1.71      0.18 o
  -6   6   5       76.17       81.57      1.20 o
  -5   6   5        8.24       10.86      0.47 o
  -4   6   5       37.31       41.03      0.67 o
  -3   6   5        7.26        9.45      0.24 o
  -2   6   5       12.45       14.56      0.70 o
  -1   6   5       33.54       38.59      2.88 o
   0   6   5        1.78        0.12      0.16 o
   1   6   5      273.72      261.98     10.80 o
   2   6   5       14.20       12.51      0.90 o
   3   6   5       37.38       36.68      0.60 o
   4   6   5       13.38       12.67      0.98 o
   5   6   5        8.30        8.91      0.35 o
   6   6   5      172.46      168.79      2.25 o
   7   6   5        4.03        4.09      0.22 o
   8   6   5        2.23        2.72      0.30 o
   9   6   5        4.03        3.75      0.25 o
  10   6   5        0.21        0.19      0.25 o
  11   6   5       23.91       22.55      1.43 o
  12   6   5       41.88       40.34      3.76 o
  13   6   5        2.75        2.47      0.32 o
  14   6   5        0.89        1.33      0.69 o
 -17   7   5        3.06        1.52      0.40 o
 -16   7   5       11.69       11.03      0.72 o
 -15   7   5        0.45        0.63      0.23 o
 -14   7   5       17.27       16.99      1.21 o
 -13   7   5        1.71        1.82      0.31 o
 -12   7   5        8.02        7.58      0.38 o
 -11   7   5        5.65        6.38      0.34 o
 -10   7   5       23.29       28.61      0.67 o
  -9   7   5       46.77       55.10      1.13 o
  -8   7   5       66.44       75.95      1.22 o
  -7   7   5      126.05      145.78      2.12 o
  -6   7   5       28.52       32.46      0.66 o
  -5   7   5       48.28       55.84      0.97 o
  -4   7   5       83.58       93.25      1.40 o
  -3   7   5       21.94       24.81      0.55 o
  -2   7   5       34.26       36.77      1.74 o
  -1   7   5        3.99        5.09      0.20 o
   0   7   5      163.24      169.59      7.34 o
   1   7   5       33.62       32.49      1.22 o
   2   7   5       74.54       69.66      2.88 o
   3   7   5        9.42        8.91      0.51 o
   4   7   5       11.28       11.11      0.28 o
   5   7   5        2.80        2.76      0.20 o
   6   7   5       48.77       53.37      2.74 o
   7   7   5       45.42       48.09      2.07 o
   8   7   5       24.14       27.34      1.68 o
   9   7   5       36.75       35.48      2.85 o
  10   7   5       18.27       18.45      0.53 o
  11   7   5       56.49       53.70      4.00 o
  12   7   5       12.49       11.36      0.93 o
  13   7   5       13.99        9.85      0.87 o
 -16   8   5       10.35        8.04      0.69 o
 -15   8   5        0.01        0.77      0.65 o
 -14   8   5        1.07        1.07      0.38 o
 -13   8   5        0.73        0.65      0.35 o
 -12   8   5        0.66        0.44      0.27 o
 -11   8   5        6.19        6.39      0.30 o
 -10   8   5        2.02        3.30      0.26 o
  -9   8   5       33.88       38.84      0.85 o
  -8   8   5        0.35        0.49      0.18 o
  -7   8   5        5.73        7.80      0.59 o
  -6   8   5        1.65        2.32      0.21 o
  -5   8   5       28.00       31.38      0.66 o
  -4   8   5       38.08       42.39      0.94 o
  -3   8   5       20.69       26.03      0.55 o
  -2   8   5        0.21        0.38      0.17 o
  -1   8   5        0.32        0.67      0.16 o
   0   8   5       84.00       90.67      2.54 o
   1   8   5        6.66        6.91      0.86 o
   2   8   5       76.50       83.33      3.70 o
   3   8   5       12.03       10.86      0.31 o
   4   8   5        0.09       -0.08      0.25 o
   5   8   5       30.33       31.68      2.02 o
   6   8   5        3.04        2.87      0.48 o
   7   8   5       25.12       25.95      1.21 o
   8   8   5        0.85        1.26      0.23 o
   9   8   5        0.14       -0.16      0.30 o
  10   8   5        9.91        8.30      0.40 o
  11   8   5        8.60        6.98      0.42 o
  12   8   5        0.72        0.34      0.54 o
 -14   9   5        6.07        4.68      0.75 o
 -13   9   5        0.14        0.20      0.36 o
 -12   9   5        0.16       -0.28      0.40 o
 -11   9   5        0.01        0.35      0.24 o
 -10   9   5       25.94       32.40      0.86 o
  -9   9   5       39.56       45.26      1.57 o
  -8   9   5        2.40        2.30      0.41 o
  -7   9   5       59.92       69.51      1.28 o
  -6   9   5       12.62       12.28      0.41 o
  -5   9   5       17.97       22.24      0.53 o
  -4   9   5       44.53       48.18      0.93 o
  -3   9   5        0.34        0.50      0.20 o
  -2   9   5       19.28       23.54      0.58 o
  -1   9   5        7.85        8.56      0.28 o
   0   9   5       50.22       56.74      1.06 o
   1   9   5        5.63        4.83      0.26 o
   2   9   5       42.20       37.77      2.15 o
   3   9   5        1.59        2.25      0.23 o
   4   9   5       35.67       38.27      0.96 o
   5   9   5        0.00        0.06      0.38 o
   6   9   5       25.69       25.90      2.21 o
   7   9   5       34.99       31.28      1.49 o
   8   9   5        0.12        0.36      0.24 o
   9   9   5       24.58       20.93      1.21 o
  10   9   5        0.97        0.69      0.29 o
 -10  10   5        6.86        9.01      0.80 o
  -9  10   5       10.71       10.94      0.48 o
  -8  10   5        0.84        0.55      0.24 o
  -7  10   5        1.20        0.97      0.25 o
  -6  10   5       11.61       10.51      0.38 o
  -5  10   5        0.72        0.49      0.22 o
  -4  10   5        0.12        0.20      0.21 o
  -3  10   5       12.27       11.94      0.72 o
  -2  10   5        2.23        2.25      0.25 o
  -1  10   5        4.46        4.96      0.52 o
   0  10   5       37.04       36.87      0.94 o
   1  10   5       17.38       18.21      0.53 o
   2  10   5       18.29       16.84      0.54 o
   3  10   5       15.31       14.91      0.71 o
   4  10   5       12.66       13.28      0.53 o
   5  10   5        7.74        9.08      0.40 o
   6  10   5        5.09        4.19      0.36 o
   7  10   5        7.94        6.54      0.43 o
   8  10   5        0.26       -0.54      1.00 o
 -10  11   5        5.58        5.36      0.59 o
  -9  11   5        0.91        0.52      0.46 o
  -8  11   5       44.04       37.72      3.33 o
  -7  11   5        0.08       -0.24      0.28 o
  -6  11   5        1.48        0.68      0.36 o
  -5  11   5        0.51       -0.03      0.40 o
  -4  11   5        4.15        5.19      0.34 o
  -3  11   5       10.37       11.22      0.45 o
  -2  11   5        1.10        1.77      0.31 o
  -1  11   5        8.92        7.98      0.37 o
   0  11   5        0.19       -0.03      0.28 o
   1  11   5        1.05        1.06      0.42 o
   2  11   5        1.16        0.62      0.29 o
   3  11   5        7.42        5.80      0.38 o
   4  11   5        2.19        2.07      0.46 o
   5  11   5        2.47        2.05      0.83 o
  -8  12   5        5.97        4.42      1.14 o
  -7  12   5        0.29        1.05      0.74 o
  -6  12   5        4.84        3.69      0.95 o
  -5  12   5        0.01        0.20      0.77 o
  -4  12   5       13.49       12.84      0.91 o
  -3  12   5        9.10        6.54      0.76 o
   0  12   5       11.45        9.82      0.81 o
   1  12   5       17.96       14.00      1.73 o
 -19   0   6        3.46        1.05      1.10 o
 -18   0   6        4.20        3.77      0.49 o
 -17   0   6        0.51        0.09      0.45 o
 -16   0   6       38.62       34.82      1.10 o
 -15   0   6       13.39       11.67      0.61 o
 -14   0   6       19.44       20.14      0.64 o
 -13   0   6        4.29        3.86      0.37 o
 -12   0   6        0.78        0.46      0.39 o
 -11   0   6        3.91        4.85      0.39 o
 -10   0   6       57.61       58.68      1.49 o
  -9   0   6      839.42      945.06     15.04 o
  -8   0   6      191.29      208.57      3.74 o
  -7   0   6      140.96      150.39      2.81 o
  -6   0   6       35.96       39.20      0.94 o
  -5   0   6      176.43      189.73      3.14 o
  -4   0   6       95.27      104.82      1.80 o
  -3   0   6      117.45      118.99      2.06 o
  -2   0   6       13.33       13.67      0.34 o
  -1   0   6       43.67       36.28      0.64 o
   0   0   6      388.00      378.62      5.51 o
   1   0   6       14.53       14.55      0.35 o
   2   0   6      963.22      881.34     14.03 o
   3   0   6      241.77      248.09      4.23 o
   4   0   6        1.11        0.77      0.16 o
   5   0   6        1.58        1.12      0.19 o
   6   0   6        0.02        0.36      0.20 o
   7   0   6      464.00      472.77      8.63 o
   8   0   6        9.98        8.55      0.41 o
   9   0   6      102.25      104.99      2.65 o
  10   0   6        5.68        7.81      0.45 o
  11   0   6      109.45      138.20      4.26 o
  12   0   6       26.24       24.17      1.04 o
  13   0   6       53.61       50.89      1.96 o
  14   0   6        0.57        0.54      0.52 o
  15   0   6        0.32        0.11      0.68 o
 -18   1   6        1.33        0.19      0.41 o
 -17   1   6       10.20        7.58      0.39 o
 -16   1   6        0.40        0.50      0.30 o
 -15   1   6        0.54        0.41      0.33 o
 -14   1   6        2.92        3.33      0.30 o
 -13   1   6        2.26        2.39      0.25 o
 -12   1   6        3.40        3.64      0.26 o
 -11   1   6        6.55        6.61      0.46 o
 -10   1   6        2.61        3.37      0.54 o
  -9   1   6        1.91        1.75      0.39 o
  -8   1   6      111.23      124.40      1.69 o
  -7   1   6      124.10      130.57      2.55 o
  -6   1   6       48.41       51.00      2.47 o
  -5   1   6        3.18        3.08      0.19 o
  -4   1   6       50.83       48.67      1.80 o
  -3   1   6       39.43       38.98      0.91 o
  -2   1   6       23.15       23.28      0.62 o
  -1   1   6      162.88      157.41      2.76 o
   0   1   6        3.48        3.22      0.18 o
   1   1   6      106.75      105.35      2.02 o
   2   1   6        3.47        3.22      0.20 o
   3   1   6      207.61      218.55      5.07 o
   4   1   6       24.18       20.32      1.36 o
   5   1   6        8.80        7.65      0.28 o
   6   1   6        1.21        1.65      0.16 o
   7   1   6       19.78       21.20      0.45 o
   8   1   6       52.68       60.02      1.06 o
   9   1   6        1.90        2.02      0.22 o
  10   1   6       79.02       85.75      1.58 o
  11   1   6       14.25       17.56      0.58 o
  12   1   6       14.39       14.46      0.57 o
  13   1   6        4.32        3.49      0.73 o
  14   1   6        0.44        0.22      0.37 o
  15   1   6        6.74        6.33      0.95 o
 -19   2   6        8.34        5.30      0.67 o
 -18   2   6        0.01        0.08      0.45 o
 -17   2   6        0.08        0.21      0.30 o
 -16   2   6       21.13       19.61      0.78 o
 -15   2   6        4.12        4.53      0.50 o
 -14   2   6       17.35       17.35      0.43 o
 -13   2   6        3.52        3.40      0.28 o
 -12   2   6        5.34        6.07      0.27 o
 -11   2   6       14.12       13.61      0.40 o
 -10   2   6       18.19       20.12      0.49 o
  -9   2   6      327.87      358.79      4.23 o
  -8   2   6       35.62       41.05      0.68 o
  -7   2   6       81.87       86.24      1.69 o
  -6   2   6       55.16       53.63      1.38 o
  -5   2   6       15.74       15.38      0.91 o
  -4   2   6       12.34       11.69      0.41 o
  -3   2   6       91.34       99.32      2.07 o
  -2   2   6       33.10       34.02      0.83 o
  -1   2   6       72.94       71.03      1.51 o
   0   2   6      193.57      207.30      3.71 o
   1   2   6       18.49       20.71      0.65 o
   2   2   6      453.10      482.79      8.14 o
   3   2   6      205.98      224.42      4.10 o
   4   2   6       16.04       16.43      0.52 o
   5   2   6       35.94       37.78      1.06 o
   6   2   6        0.22        0.15      0.25 o
   7   2   6      123.37      125.48      2.04 o
   8   2   6        0.00        0.26      0.18 o
   9   2   6       35.00       33.74      1.38 o
  10   2   6        2.92        3.75      0.27 o
  11   2   6       56.22       66.09      1.53 o
  12   2   6       10.15        9.42      0.57 o
  13   2   6       10.53        9.04      0.52 o
  14   2   6        4.03        4.06      0.95 o
  15   2   6        7.28        6.16      0.63 o
  16   2   6        7.55        4.66      0.94 o
 -19   3   6       10.88        6.43      0.83 o
 -18   3   6        0.00        0.11      0.41 o
 -17   3   6       10.60        6.44      0.46 o
 -16   3   6        2.38        2.06      0.31 o
 -15   3   6       10.40       10.68      1.00 o
 -14   3   6        9.57        8.33      0.39 o
 -13   3   6        7.27        7.92      0.37 o
 -12   3   6        2.14        2.56      0.27 o
 -11   3   6       13.88       15.64      0.44 o
 -10   3   6       26.85       28.40      0.55 o
  -9   3   6        2.27        1.95      0.20 o
  -8   3   6      214.57      233.01      7.82 o
  -7   3   6      111.68      122.21      1.67 o
  -6   3   6      130.32      138.36      3.80 o
  -5   3   6       28.09       29.09      1.16 o
  -4   3   6       29.52       28.17      0.77 o
  -3   3   6       46.07       52.46      1.17 o
  -2   3   6       29.75       28.44      0.77 o
  -1   3   6      385.40      383.31      6.54 o
   0   3   6        0.65        1.28      0.19 o
   1   3   6       87.61       96.06      2.00 o
   2   3   6        0.08        0.34      0.20 o
   3   3   6      376.55      407.97      6.92 o
   4   3   6       37.33       35.70      0.95 o
   5   3   6       27.29       26.83      0.78 o
   6   3   6       11.97       12.17      1.24 o
   7   3   6       35.95       40.36      1.97 o
   8   3   6      100.47      106.08      4.27 o
   9   3   6        0.47        0.27      0.19 o
  10   3   6      162.77      169.78      3.50 o
  11   3   6       30.06       32.03      0.83 o
  12   3   6       29.17       28.13      0.95 o
  13   3   6       22.58       20.63      0.85 o
  14   3   6        0.82        0.58      0.61 o
  15   3   6        8.83        6.51      0.76 o
 -18   4   6        7.02        5.88      0.50 o
 -17   4   6        6.06        4.41      0.34 o
 -16   4   6        0.85        0.97      0.32 o
 -15   4   6        2.85        3.04      0.40 o
 -14   4   6        1.48        1.94      0.70 o
 -13   4   6        0.46        0.83      0.26 o
 -12   4   6        1.87        2.06      0.25 o
 -11   4   6        1.81        1.53      0.22 o
 -10   4   6       13.50       14.49      0.73 o
  -9   4   6        0.77        0.96      0.19 o
  -8   4   6        3.86        3.93      0.21 o
  -7   4   6        8.80        8.98      0.73 o
  -6   4   6       13.94       15.12      0.32 o
  -5   4   6       11.81       13.44      0.45 o
  -4   4   6        0.00        0.42      0.20 o
  -3   4   6       12.64       16.75      0.56 o
  -2   4   6        0.05       -0.16      0.19 o
  -1   4   6       15.07       13.14      0.48 o
   0   4   6        2.88        2.32      0.25 o
   1   4   6      176.54      188.84      3.60 o
   2   4   6        1.53        1.96      0.22 o
   3   4   6        2.61        3.13      0.27 o
   4   4   6        2.30        2.62      0.27 o
   5   4   6        5.32        5.39      0.34 o
   6   4   6       19.65       22.36      0.69 o
   7   4   6        1.48        1.68      0.15 o
   8   4   6        3.25        2.64      0.56 o
   9   4   6        2.03        2.16      0.25 o
  10   4   6        0.56        0.66      0.26 o
  11   4   6        6.36        5.30      0.35 o
  12   4   6        5.21        4.41      0.39 o
  13   4   6        5.49        5.50      0.39 o
  14   4   6        1.84        0.91      0.42 o
 -16   5   6        0.48        0.70      0.62 o
 -15   5   6        6.62        6.47      0.40 o
 -14   5   6        5.27        5.06      0.40 o
 -13   5   6        2.68        2.31      0.42 o
 -12   5   6        0.00       -0.15      0.26 o
 -11   5   6       18.91       22.54      0.59 o
 -10   5   6       25.09       27.17      0.65 o
  -9   5   6       28.20       32.26      0.63 o
  -8   5   6       60.79       64.49      1.85 o
  -7   5   6       14.49       15.78      0.41 o
  -6   5   6      151.14      164.01      3.13 o
  -5   5   6       87.91       89.93      5.71 o
  -4   5   6        0.02       -0.15      0.18 o
  -3   5   6       23.31       24.88      0.75 o
  -2   5   6        0.24        0.42      0.23 o
  -1   5   6      216.53      227.01      4.07 o
   0   5   6        5.99        4.18      0.29 o
   1   5   6        5.85        3.29      0.27 o
   2   5   6       24.91       24.68      0.77 o
   3   5   6       43.71       47.79      1.23 o
   4   5   6       11.12       11.14      0.48 o
   5   5   6       59.41       65.57      1.57 o
   6   5   6       16.03       17.39      0.69 o
   7   5   6        6.07        5.30      0.41 o
   8   5   6       40.26       41.91      4.57 o
   9   5   6        0.65        0.21      0.24 o
  10   5   6       64.82       58.70      5.07 o
  11   5   6        3.17        2.36      0.63 o
  12   5   6       10.48        7.90      0.81 o
  13   5   6       35.40       34.00      1.64 o
 -17   6   6        4.61        4.18      1.15 o
 -16   6   6        2.57        1.57      0.54 o
 -15   6   6        6.50        6.88      0.61 o
 -14   6   6        1.06        0.82      0.34 o
 -13   6   6        0.99        0.54      0.45 o
 -12   6   6       25.85       29.28      0.91 o
 -11   6   6       68.46       77.69      1.29 o
 -10   6   6        8.79        9.76      0.35 o
  -9   6   6       19.24       21.37      0.53 o
  -8   6   6       15.25       17.23      0.61 o
  -7   6   6        0.45        0.20      0.19 o
  -6   6   6        4.30        4.23      0.22 o
  -5   6   6       10.14       10.06      1.07 o
  -4   6   6        0.45        0.66      0.23 o
  -3   6   6        2.10        2.07      0.27 o
  -2   6   6       41.45       49.73      1.18 o
  -1   6   6        8.81       10.34      0.45 o
   0   6   6      108.91      112.56      2.53 o
   1   6   6      152.07      162.32      3.43 o
   2   6   6       64.76       78.47      1.75 o
   3   6   6       51.36       63.83      1.59 o
   4   6   6       55.49       59.42      1.35 o
   5   6   6       78.07       87.47      2.11 o
   6   6   6       18.76       20.63      0.72 o
   7   6   6        1.00        0.45      0.21 o
   8   6   6       20.59       18.74      2.24 o
   9   6   6       25.88       21.99      2.43 o
  10   6   6        0.08        0.37      0.33 o
  11   6   6        0.72        1.24      0.87 o
  12   6   6        1.54        1.26      0.77 o
  13   6   6       11.29        9.31      0.79 o
 -13   7   6        0.93        0.39      0.58 o
 -12   7   6        2.27        2.38      0.30 o
 -11   7   6       17.99       22.36      0.75 o
 -10   7   6        0.32        0.34      0.37 o
  -9   7   6        0.04       -0.09      0.22 o
  -8   7   6        9.76       10.14      0.38 o
  -7   7   6       20.79       23.38      1.22 o
  -6   7   6       44.38       49.48      2.09 o
  -5   7   6        3.56        2.43      0.24 o
  -4   7   6        0.26        0.40      0.20 o
  -3   7   6        7.38        6.88      0.33 o
  -2   7   6       16.53       18.25      0.64 o
  -1   7   6       38.53       43.46      1.21 o
   0   7   6       12.01       13.86      0.50 o
   1   7   6        0.01        0.23      0.26 o
   2   7   6        4.50        4.06      0.34 o
   3   7   6       14.98       17.01      0.65 o
   4   7   6       14.95       16.63      0.65 o
   5   7   6       35.64       37.37      1.07 o
   6   7   6        0.01        0.00      0.21 o
   7   7   6        0.08       -0.18      0.20 o
   8   7   6       13.16       13.03      2.14 o
   9   7   6        3.28        2.38      0.34 o
  10   7   6       18.46       14.68      2.15 o
  11   7   6        3.94        4.53      0.58 o
 -13   8   6        0.18       -0.14      0.28 o
 -12   8   6        6.59        6.70      0.40 o
 -11   8   6       39.08       39.59      1.19 o
 -10   8   6        2.66        3.56      0.33 o
  -9   8   6        0.34        0.43      0.34 o
  -8   8   6        0.69        0.38      0.28 o
  -7   8   6        0.29        0.98      0.46 o
  -6   8   6        0.32       -0.22      0.23 o
  -5   8   6       38.67       42.76      2.45 o
  -4   8   6        1.14        2.14      0.27 o
  -3   8   6        7.55        7.63      1.49 o
  -2   8   6        9.82       10.51      0.56 o
  -1   8   6       10.41       12.28      0.54 o
   0   8   6       62.43       66.01      1.73 o
   1   8   6        2.31        2.26      0.29 o
   2   8   6       51.10       56.61      1.37 o
   3   8   6        9.53       10.71      0.56 o
   4   8   6       17.18       17.52      0.68 o
   5   8   6       42.25       41.54      1.37 o
   6   8   6        1.08        0.74      0.34 o
   7   8   6        1.02        1.05      0.42 o
   8   8   6        0.66        0.66      0.29 o
   9   8   6       21.95       20.21      1.57 o
  10   8   6        0.12       -0.34      0.39 o
 -11   9   6        0.61       -0.28      0.37 o
 -10   9   6        7.33        8.07      0.40 o
  -9   9   6       10.52        9.22      0.55 o
  -8   9   6        3.23        4.36      0.62 o
  -7   9   6        6.17        6.70      0.66 o
  -6   9   6        5.14        6.46      0.64 o
  -5   9   6       45.25       53.17      1.23 o
  -4   9   6        2.97        2.42      0.27 o
  -3   9   6        0.28        0.14      0.25 o
  -2   9   6       41.46       42.75      4.64 o
  -1   9   6       17.70       19.68      0.82 o
   0   9   6        5.54        6.52      0.50 o
   1   9   6        0.96        0.51      0.27 o
   2   9   6        1.23        1.45      0.32 o
   3   9   6        4.22        4.48      0.46 o
   4   9   6        6.72        7.83      0.49 o
   5   9   6        1.82        1.81      0.38 o
   6   9   6        6.96        6.37      0.52 o
   7   9   6        3.26        4.10      0.49 o
   8   9   6        0.79        0.38      0.61 o
  -8  10   6        0.04       -0.71      0.91 o
  -7  10   6        1.39        1.62      0.41 o
  -6  10   6        0.72        0.51      0.52 o
  -5  10   6       24.85       25.29      1.04 o
  -4  10   6        1.74        1.63      0.34 o
  -3  10   6        2.22        1.70      0.56 o
  -2  10   6        0.03        0.20      0.37 o
  -1  10   6        1.02        1.33      0.30 o
   0  10   6       15.15       12.94      2.29 o
   1  10   6        0.26        0.12      0.24 o
   2  10   6       13.35       11.20      2.29 o
   3  10   6        0.25        0.35      0.31 o
   4  10   6        0.94        0.61      0.56 o
   5  10   6        4.47        4.15      0.50 o
  -2  11   6       10.99       11.27      0.79 o
  -1  11   6       21.19       19.01      1.03 o
   0  11   6        0.46        0.02      0.50 o
   1  11   6        0.96        1.64      0.50 o
 -18   1   7        3.64        2.05      0.54 o
 -17   1   7        1.07        0.47      0.44 o
 -16   1   7        2.75        1.73      0.47 o
 -14   1   7        0.51        0.35      0.56 o
 -13   1   7        1.31        0.98      0.52 o
 -12   1   7       15.57       16.35      0.64 o
 -11   1   7       39.59       38.49      0.84 o
 -10   1   7        7.24        8.11      0.32 o
  -9   1   7      282.72      300.22      6.71 o
  -8   1   7       20.87       23.16      0.46 o
  -7   1   7       21.49       22.79      0.48 o
  -6   1   7        2.98        2.28      0.18 o
  -5   1   7       50.83       52.66      1.22 o
  -4   1   7       46.27       44.53      0.96 o
  -3   1   7      147.30      143.73      2.47 o
  -2   1   7      236.77      255.54      4.85 o
  -1   1   7        5.98        4.86      0.26 o
   0   1   7      111.05      113.72      2.03 o
   1   1   7        0.22        0.12      0.20 o
   2   1   7        4.46        4.82      0.29 o
   3   1   7       23.55       23.58      0.72 o
   4   1   7       57.45       59.40      1.29 o
   5   1   7       10.20        8.63      0.42 o
   6   1   7       59.52       59.56      1.45 o
   7   1   7        5.49        6.63      0.49 o
   8   1   7        3.60        3.11      0.40 o
   9   1   7      207.65      211.41      7.98 o
  10   1   7        5.62        6.92      0.70 o
  11   1   7       28.79       23.91      1.74 o
  12   1   7        4.67        2.32      0.77 o
 -18   2   7        0.84        0.04      0.72 o
 -17   2   7        9.55        5.36      0.98 o
 -16   2   7        1.27        0.75      0.62 o
 -15   2   7        0.12        0.85      0.65 o
 -14   2   7        2.87        1.88      0.49 o
 -13   2   7        0.33        0.35      0.35 o
 -12   2   7        5.51        4.90      0.33 o
 -11   2   7       97.51       99.70      3.13 o
 -10   2   7       29.57       30.09      0.62 o
  -9   2   7       41.98       47.49      0.93 o
  -8   2   7        3.01        3.03      0.21 o
  -7   2   7        0.01       -0.04      0.15 o
  -6   2   7        3.13        2.58      0.20 o
  -5   2   7        2.06        2.03      0.29 o
  -4   2   7       27.73       29.95      0.78 o
  -3   2   7       11.74       11.76      0.46 o
  -2   2   7       22.76       24.09      0.72 o
  -1   2   7       90.85       92.06      2.10 o
   0   2   7       41.57       40.61      1.08 o
   1   2   7      142.70      149.31      3.17 o
   2   2   7        4.33        4.58      0.28 o
   3   2   7        3.31        4.91      0.29 o
   4   2   7        7.27        7.90      0.42 o
   5   2   7       57.97       56.57      1.54 o
   6   2   7       34.16       35.19      1.05 o
   7   2   7        1.00        1.24      0.33 o
   8   2   7       39.85       36.15      3.74 o
   9   2   7        4.70        5.86      0.80 o
  10   2   7        0.01        0.49      0.35 o
  11   2   7        0.02        0.07      0.56 o
  12   2   7        5.54        5.57      0.88 o
 -14   3   7        1.59        1.25      0.32 o
 -13   3   7       11.73       12.64      0.43 o
 -12   3   7       10.76       10.90      0.60 o
 -11   3   7       11.60       12.43      0.57 o
 -10   3   7        5.81        5.34      0.39 o
  -9   3   7       11.95       12.14      0.60 o
  -8   3   7        1.27        1.39      0.27 o
  -7   3   7       37.68       36.05      1.59 o
  -6   3   7        2.15        2.57      0.31 o
  -5   3   7        0.22        0.04      0.25 o
  -4   3   7        0.23        0.36      0.23 o
  -3   3   7        0.06       -0.16      0.16 o
  -2   3   7       29.34       31.95      0.91 o
  -1   3   7      123.21      123.88      2.73 o
   0   3   7        0.12        0.29      0.23 o
   1   3   7       61.54       61.72      1.57 o
   2   3   7        4.29        3.85      0.29 o
   3   3   7       17.26       17.52      0.61 o
   4   3   7       66.50       73.49      1.81 o
   5   3   7       16.21       17.68      0.72 o
   6   3   7        0.35        0.19      0.32 o
   7   3   7        4.45        4.20      0.40 o
   8   3   7        6.83        8.19      0.44 o
   9   3   7       21.74       19.34      3.14 o
  10   3   7        2.15        2.09      0.48 o
  11   3   7        1.73        1.70      0.64 o
 -17   4   7        9.01        5.40      0.66 o
 -16   4   7        0.49       -0.21      0.41 o
 -15   4   7        0.99        0.21      1.04 o
 -14   4   7        0.95        1.09      0.45 o
 -13   4   7       19.16       19.39      0.67 o
 -12   4   7       23.00       22.76      1.20 o
 -11   4   7       20.90       21.07      0.62 o
 -10   4   7       59.98       62.86      1.18 o
  -9   4   7        5.48        5.03      0.48 o
  -8   4   7       18.15       18.11      1.46 o
  -7   4   7       18.44       19.70      0.67 o
  -6   4   7        1.57        1.71      0.30 o
  -5   4   7       10.93       11.35      0.46 o
  -4   4   7       40.73       45.90      1.10 o
  -3   4   7        8.28        7.87      0.40 o
  -2   4   7       25.86       28.54      0.88 o
  -1   4   7       61.79       63.31      1.45 o
   0   4   7        6.95        7.54      0.45 o
   1   4   7      359.64      416.48      7.46 o
   2   4   7       24.74       27.68      0.94 o
   3   4   7       46.55       51.98      1.33 o
   4   4   7       67.02       77.37      2.04 o
   5   4   7        8.12        7.78      0.44 o
   6   4   7       88.87       95.19      2.80 o
   7   4   7       13.56       15.72      0.67 o
   8   4   7       68.85       70.65      2.62 o
   9   4   7        0.18        0.99      0.40 o
  10   4   7        0.60        0.67      0.44 o
  11   4   7       10.07        8.58      0.68 o
  12   4   7       15.60       12.57      0.85 o
 -14   5   7        0.41        0.23      0.44 o
 -13   5   7       10.27        9.15      0.45 o
 -12   5   7        0.03        0.64      0.28 o
 -11   5   7       23.51       23.25      0.68 o
 -10   5   7        1.14        1.01      0.26 o
  -9   5   7        6.17        6.93      1.07 o
  -8   5   7        5.04        4.75      0.73 o
  -7   5   7        7.64        9.23      0.45 o
  -6   5   7       13.48       15.25      0.55 o
  -5   5   7        1.00        1.13      0.31 o
  -4   5   7       13.61       15.29      0.59 o
  -3   5   7       15.76       15.49      0.58 o
  -2   5   7        5.80        7.23      0.43 o
  -1   5   7       46.71       51.08      1.26 o
   0   5   7        3.75        3.88      0.36 o
   1   5   7       22.23       21.77      0.80 o
   2   5   7        5.06        4.96      0.40 o
   3   5   7       14.66       13.80      0.60 o
   4   5   7        1.27        2.10      0.31 o
   5   5   7       17.76       21.25      0.81 o
   6   5   7        3.42        4.41      0.41 o
   7   5   7        0.00        0.20      0.35 o
   8   5   7        3.06        3.02      0.43 o
   9   5   7        9.14        8.03      0.64 o
  10   5   7        7.62        6.64      0.58 o
  11   5   7        3.11        3.39      0.58 o
  12   5   7        1.40        0.99      0.70 o
 -14   6   7        0.51       -0.18      0.30 o
 -13   6   7        7.12        6.53      0.47 o
 -12   6   7        2.80        1.73      0.35 o
 -11   6   7        4.27        4.68      0.35 o
 -10   6   7        6.41        5.62      0.33 o
  -9   6   7        0.92        1.31      0.31 o
  -8   6   7        5.53        5.78      0.31 o
  -7   6   7        0.43        1.19      0.35 o
  -6   6   7        7.77        8.11      0.48 o
  -5   6   7        1.83        3.03      0.46 o
  -4   6   7       27.76       32.04      0.98 o
  -3   6   7        0.08        0.18      0.30 o
  -2   6   7       22.58       23.95      0.79 o
  -1   6   7        0.08        0.10      0.24 o
   0   6   7        5.05        5.37      0.41 o
   1   6   7      133.04      155.35      3.55 o
   2   6   7        0.19        0.32      0.31 o
   3   6   7       13.81       12.74      0.60 o
   4   6   7        2.69        2.67      0.38 o
   5   6   7        4.73        6.20      0.46 o
   6   6   7       14.50       14.68      0.68 o
   7   6   7        0.66       -0.04      0.33 o
   8   6   7       17.88       17.12      1.40 o
   9   6   7        1.68        0.86      0.43 o
  10   6   7        1.68        1.65      0.68 o
  11   6   7        6.57        3.19      0.80 o
 -13   7   7        1.74        0.04      0.64 o
 -12   7   7        1.80        1.80      0.50 o
 -11   7   7        6.91        6.01      0.35 o
 -10   7   7        5.27        4.99      0.94 o
  -9   7   7        2.48        3.18      0.94 o
  -8   7   7        1.36        1.49      0.33 o
  -7   7   7       99.70      108.58      3.11 o
  -6   7   7       19.72       20.84      0.85 o
  -5   7   7        0.54        0.75      0.34 o
  -4   7   7       17.96       20.29      0.81 o
  -3   7   7       27.48       33.80      1.23 o
  -2   7   7       44.11       51.16      1.63 o
  -1   7   7        4.31        5.36      0.42 o
   0   7   7       17.11       20.73      0.86 o
   1   7   7        1.79        2.07      0.38 o
   2   7   7        1.79        1.13      0.31 o
   3   7   7        1.29        1.19      0.34 o
   4   7   7       13.79       13.38      0.64 o
   5   7   7        1.60        1.54      0.34 o
   6   7   7        4.81        4.75      0.48 o
   7   7   7        1.01        0.29      0.42 o
   8   7   7        2.05        1.29      0.57 o
   9   7   7       29.23       24.58      1.26 o
  10   7   7        4.70        3.27      0.86 o
 -11   8   7        0.43        0.69      0.63 o
 -10   8   7        0.12        0.01      0.37 o
  -9   8   7        6.17        5.41      0.33 o
  -8   8   7        0.03       -0.32      0.32 o
  -7   8   7        4.45        5.68      0.53 o
  -6   8   7        2.34        2.17      0.39 o
  -5   8   7        1.14        2.73      0.42 o
  -4   8   7        1.68        1.07      0.36 o
  -3   8   7        0.00       -0.07      0.31 o
  -2   8   7        2.52        1.89      0.38 o
  -1   8   7        4.67        3.90      0.47 o
   0   8   7        4.85        4.97      0.41 o
   1   8   7        0.01        0.11      0.38 o
   2   8   7       12.44       13.30      0.69 o
   3   8   7        0.33        0.07      0.33 o
   4   8   7        5.94        5.86      0.45 o
   5   8   7        0.97        1.12      0.42 o
   6   8   7        0.02        0.71      0.42 o
   7   8   7       12.49        9.75      0.99 o
   8   8   7        0.11        0.12      0.69 o
  -9   9   7        2.45        1.35      0.77 o
  -8   9   7        0.47        0.67      0.72 o
  -7   9   7       25.51       25.64      1.30 o
  -4   9   7        1.20        0.85      0.42 o
  -3   9   7        7.13        9.99      0.63 o
  -2   9   7       16.88       17.09      0.92 o
  -1   9   7        1.22        1.35      0.45 o
   0   9   7       11.23       11.83      0.64 o
   1   9   7        3.32        4.74      0.51 o
   2   9   7        1.40        1.13      0.31 o
   3   9   7        4.93        4.80      0.51 o
   4   9   7        3.90        2.07      0.64 o
   6   9   7        5.72        3.92      1.08 o
  -1  10   7        2.73        3.64      0.85 o
   0  10   7        3.68        3.94      0.74 o
   1  10   7       17.90       17.67      0.90 o
   2  10   7       13.23       11.61      1.21 o
 -15   0   8        4.50        2.32      0.56 o
 -14   0   8        9.98        6.84      0.65 o
 -13   0   8        9.65        5.28      0.57 o
 -12   0   8       20.84       17.30      0.80 o
 -11   0   8       10.31        8.33      0.53 o
 -10   0   8        0.01       -0.01      0.38 o
  -9   0   8       14.40       13.09      0.56 o
  -8   0   8        0.53        0.58      0.43 o
  -7   0   8        0.21        0.20      0.39 o
 -15   1   8        1.93        1.29      0.76 o
 -14   1   8        2.55        1.33      0.49 o
 -13   1   8        0.00       -0.42      0.59 o
 -12   1   8        2.49        1.65      0.38 o
 -11   1   8        3.52        3.06      0.30 o
 -10   1   8        8.62        6.74      0.35 o
  -9   1   8        1.97        1.28      0.28 o
  -8   1   8        0.02        0.20      0.32 o
  -7   1   8        0.84        0.54      0.36 o
  -6   1   8        3.09        3.11      0.31 o
  -5   1   8       10.12       10.58      0.46 o
  -3   1   8       13.76       11.48      0.51 o
   6   1   8        1.58        0.49      0.71 o
   7   1   8        5.58        3.98      0.50 o
   8   1   8        7.87        5.54      0.64 o
 -15   2   8        1.60        0.29      0.38 o
 -14   2   8       12.51        7.68      0.59 o
 -13   2   8        0.26        0.29      0.41 o
 -12   2   8        0.06        0.21      0.29 o
 -11   2   8       21.18       16.82      0.49 o
 -10   2   8        3.24        2.55      0.41 o
  -9   2   8        6.88        6.61      0.61 o
  -8   2   8        1.00       -0.29      0.44 o
  -7   2   8        2.22        2.79      0.56 o
  -6   2   8        0.28        0.36      0.31 o
  -5   2   8        0.05        0.26      0.39 o
  -4   2   8       34.22       35.15      1.10 o
  -3   2   8       36.52       34.84      0.99 o
  -2   2   8        2.98        2.04      0.34 o
  -1   2   8        3.15        3.08      0.29 o
   0   2   8       36.27       38.50      0.96 o
   1   2   8        0.02        0.15      0.27 o
   2   2   8       69.17       68.17      2.00 o
   3   2   8        0.13        0.17      0.38 o
   4   2   8        5.78        3.60      0.45 o
   5   2   8       30.90       31.07      1.17 o
   6   2   8        1.40        1.19      0.42 o
   7   2   8       44.57       36.21      1.56 o
   8   2   8        0.01       -0.10      0.68 o
 -14   3   8        2.00        0.78      0.55 o
 -13   3   8        0.49        0.98      0.81 o
 -12   3   8        3.45        2.11      0.34 o
 -11   3   8       22.60       19.09      1.36 o
 -10   3   8       20.62       17.04      1.95 o
  -9   3   8        0.37        0.83      0.40 o
  -8   3   8       22.46       22.46      0.83 o
  -7   3   8        0.27        0.24      0.33 o
  -6   3   8       16.66       17.11      0.65 o
  -5   3   8       30.74       32.95      0.80 o
  -4   3   8       46.51       50.62      1.40 o
  -3   3   8       40.85       45.59      1.35 o
  -2   3   8        3.32        3.82      0.37 o
  -1   3   8       44.85       48.67      1.42 o
   0   3   8        0.00        0.64      0.57 o
   1   3   8        4.01        4.01      0.42 o
   2   3   8        5.34        5.16      0.44 o
   3   3   8        6.86        7.49      0.45 o
   4   3   8        0.05        0.99      0.57 o
   5   3   8        7.06        6.54      0.64 o
   6   3   8        4.47        3.57      0.45 o
   7   3   8       22.08       18.57      0.96 o
   8   3   8       49.69       44.10      2.30 o
 -14   4   8        4.45        2.71      0.50 o
 -13   4   8       15.22       10.27      1.05 o
 -12   4   8       15.97       10.18      0.64 o
 -11   4   8        8.15        5.52      0.90 o
 -10   4   8        5.14        4.14      0.42 o
  -9   4   8        2.46        2.28      0.49 o
  -8   4   8       12.80       14.06      0.71 o
  -7   4   8        0.63        0.80      0.38 o
  -6   4   8        0.05        0.31      0.37 o
  -5   4   8        2.51        2.71      0.37 o
  -4   4   8        0.31        0.62      0.41 o
  -3   4   8        1.18        1.13      0.36 o
  -2   4   8        7.51        8.33      0.48 o
  -1   4   8        1.12        0.89      0.31 o
   0   4   8        0.01       -0.01      0.27 o
   1   4   8        0.13       -0.07      0.36 o
   2   4   8        6.91        6.17      0.46 o
   3   4   8       19.53       18.82      0.84 o
   4   4   8        3.74        3.77      0.45 o
   5   4   8        0.44       -0.29      0.49 o
   6   4   8        3.20        2.81      0.61 o
   7   4   8        1.83        1.73      0.77 o
   8   4   8        1.14        1.54      0.83 o
 -12   5   8        3.31        2.05      0.44 o
 -11   5   8       15.44       13.13      2.09 o
 -10   5   8        2.10        2.38      0.65 o
  -9   5   8        7.57        7.05      0.56 o
  -8   5   8       44.03       44.98      1.71 o
  -7   5   8        1.55        2.58      0.45 o
  -6   5   8        8.47        8.70      0.65 o
  -5   5   8        7.19        7.58      0.51 o
  -4   5   8       27.22       29.32      1.05 o
  -3   5   8       15.02       17.79      0.76 o
  -2   5   8        2.91        2.39      0.65 o
  -1   5   8       68.65       72.74      2.34 o
   0   5   8        1.15        0.38      0.39 o
   1   5   8        1.59        0.97      0.62 o
   2   5   8        5.15        4.30      0.43 o
   3   5   8        7.26        7.70      0.60 o
   4   5   8        9.03        7.74      0.60 o
   5   5   8       13.88       11.16      0.71 o
   6   5   8        3.56        4.77      0.64 o
   7   5   8        9.03        7.90      0.75 o
 -13   6   8        6.86        5.15      0.78 o
 -12   6   8        5.33        3.63      0.55 o
 -10   6   8        0.09       -0.63      0.63 o
  -9   6   8        9.43        8.44      0.66 o
  -8   6   8        9.99       10.47      0.69 o
  -7   6   8        0.04        0.47      0.41 o
  -6   6   8        0.10        0.14      0.45 o
  -5   6   8        1.59        1.95      0.46 o
  -4   6   8        5.14        5.75      0.48 o
  -3   6   8        0.14        0.61      0.45 o
  -2   6   8        0.39        0.88      0.60 o
  -1   6   8       19.90       21.14      1.07 o
   0   6   8       58.79       61.83      2.78 o
   1   6   8        0.04       -0.18      0.91 o
   2   6   8        4.02        4.61      0.46 o
   3   6   8       12.16       12.13      0.69 o
   4   6   8       10.08        9.47      0.75 o
   5   6   8       15.53       12.98      0.88 o
   6   6   8        9.30        7.51      0.67 o
   7   6   8       14.01        9.90      0.77 o
   8   6   8        1.50        1.78      1.44 o
  -9   7   8        0.00        0.19      0.64 o
  -8   7   8        1.03        0.49      0.66 o
  -5   7   8        0.51        0.51      0.53 o
  -4   7   8        2.20        2.85      0.67 o
  -1   7   8        7.05        6.16      0.58 o
   0   7   8        0.74        2.08      0.49 o
   1   7   8        0.05        0.59      0.76 o
   2   7   8        0.06       -0.45      0.45 o
   3   7   8        0.55        0.18      0.56 o
   4   7   8        1.62        1.31      0.37 o
   5   7   8        2.07        1.86      0.51 o
   6   7   8        1.05        1.70      0.74 o
  -1   8   8       24.54       23.20      1.21 o
   0   8   8       67.23       60.85      2.97 o
   1   8   8        0.11        0.41      0.49 o
   4   8   8        8.87        5.95      0.79 o
  -6   9   8        0.00        0.17      0.94 o
  -5   9   8        4.73        3.77      1.08 o
  -2   9   8        6.99        5.00      0.60 o
  -1   9   8        2.99        2.86      0.84 o
   0   9   8        9.10        8.46      0.65 o
   1   9   8        0.09        0.47      0.50 o
 -11   1   9        0.02        0.73      0.86 o
 -10   1   9        4.38        3.78      0.68 o
  -9   1   9        3.25        1.37      0.67 o
  -8   1   9        0.07       -0.18      0.56 o
  -7   1   9       13.82        9.66      0.58 o
 -11   2   9        0.74        0.39      0.69 o
 -10   2   9       12.43        8.86      0.69 o
  -8   2   9        0.24       -0.32      0.56 o
  -7   2   9        0.78       -0.06      0.58 o
  -6   2   9        8.02        5.61      0.45 o
  -5   2   9        1.54        0.96      0.93 o
  -4   2   9       21.09       12.55      0.67 o
  -3   2   9        0.65        0.20      0.58 o
 -10   3   9       14.12        8.87      0.76 o
  -9   3   9        1.16        0.64      0.69 o
  -6   3   9        0.33        0.62      0.75 o
  -5   3   9        6.51        5.44      0.53 o
  -3   3   9        1.11        0.64      0.53 o
 -10   4   9        5.06        2.56      0.71 o
  -6   4   9       12.03       11.39      0.97 o
  -5   4   9        4.55        5.86      0.81 o
  -4   4   9        4.36        3.10      1.12 o
  -3   4   9        1.62        0.86      0.62 o
  -2   4   9       19.94       17.88      0.99 o
  -1   4   9        6.18        4.53      0.58 o
   0   4   9        0.02       -0.31      0.73 o
   1   4   9       16.47       14.37      1.06 o
  -6   5   9        4.50        2.70      0.65 o
  -5   5   9        1.92        0.96      0.75 o
  -4   5   9        0.52       -0.14      0.95 o
  -3   5   9        2.61        1.05      0.84 o
  -2   5   9       17.49       17.76      1.07 o
  -1   5   9        2.75        2.95      0.60 o
   0   5   9        2.15        1.84      0.56 o
  -3   6   9        0.47        1.16      0.81 o
  -2   6   9       19.12       18.69      1.09 o
  -1   6   9        5.90        4.47      0.75 o
  -4   7   9        1.73        0.77      1.48 o
  -3   7   9        5.84        6.32      1.75 o
  -2   7   9       33.83       24.83      1.89 o
  -1   7   9        1.13        1.89      1.18 o
 
